# Supplementary material for: Whole-body water mass and kidney function: a Mendelian randomization study
Source: Front Endocrinol (Lausanne). 2024 Apr 3;15:1336142. doi: 10.3389/fendo.2024.1336142 (PMC11022284; doi:10.3389/fendo.2024.1336142)
Supplement: Supplementary file 1 [file DataSheet_1.xlsx]

## Sheet: Table S1
Table S1. 416 SNPs represented genetically predicted BWM
SNP	effect_allele.exposure	other_allele.exposure	eaf.exposure	beta.exposure	se.exposure	pval.exposure	samplesize.exposure
rs12041740	A	G	0.739858	-0.0148006	0.00141075	9.5e-26	454888
rs11578046	A	G	0.326562	-0.0130124	0.00132136	7e-23	454888
rs17363646	G	A	0.135709	0.0126735	0.00180638	2.3e-12	454888
rs77848106	A	C	0.295518	-0.00928385	0.00136782	1.1e-11	454888
rs17277008	C	T	0.313429	0.0144111	0.00133485	3.6e-27	454888
rs11588850	G	A	0.169932	-0.00990108	0.00165419	2.2e-09	454888
rs161799	G	A	0.343566	-0.00810965	0.00131315	6.6e-10	454888
rs2092322	C	G	0.53744	-0.00957027	0.00124254	1.3e-14	454888
rs75786059	G	A	0.174579	0.0144401	0.00162986	8e-19	454888
rs6669139	T	C	0.208725	0.015562	0.00152808	2.3e-24	454888
rs148096274	C	T	0.032588	-0.0207261	0.00356221	5.9e-09	454888
rs34924814	C	A	0.309168	0.00894012	0.00137467	7.8e-11	454888
rs646370	G	A	0.14711	0.0127457	0.00174879	3.1e-13	454888
rs2885697	T	G	0.665236	-0.0187691	0.0013114	1.8e-46	454888
rs12095997	T	C	0.089261	0.0225314	0.00217074	3.1e-25	454888
rs60804050	A	G	0.255893	-0.00991043	0.00141775	2.7e-12	454888
rs12119249	T	C	0.126522	-0.0119302	0.00186673	1.6e-10	454888
rs6693481	C	T	0.69513	-0.00832125	0.00134935	7e-10	454888
rs11240565	T	C	0.398371	0.012728	0.0012641	7.6e-24	454888
rs12072845	A	G	0.394694	-0.0138803	0.0012684	7.2e-28	454888
rs10925635	C	A	0.643282	0.00865828	0.00128973	1.9e-11	454888
rs6603813	G	T	0.254365	0.00975967	0.00142435	7.3e-12	454888
rs6665399	C	T	0.44493	0.0080964	0.00124351	7.5e-11	454888
rs7513326	A	G	0.508343	-0.00707307	0.00126028	2e-08	454888
rs17345935	C	T	0.066176	0.0140844	0.00249641	1.7e-08	454888
rs2993531	C	A	0.589215	0.00916963	0.00125813	3.1e-13	454888
rs2803888	A	C	0.41562	-0.00901308	0.00125765	7.7e-13	454888
rs77165542	T	C	0.035483	-0.0585617	0.0033895	7e-67	454888
rs112544217	T	C	0.02215	-0.0263527	0.00431443	1e-09	454888
rs115179432	G	A	0.071971	-0.0213441	0.0024111	8.6e-19	454888
rs10172196	A	G	0.305521	0.0105971	0.00134895	4e-15	454888
rs60590479	T	A	0.110216	0.0109383	0.00198382	3.5e-08	454888
rs2920974	C	A	0.560036	0.0071754	0.00125348	1e-08	454888
rs59985551	T	C	0.22625	-0.0182376	0.00147987	6.7e-35	454888
rs867529	C	G	0.279426	0.00997199	0.00137863	4.7e-13	454888
rs4387792	C	T	0.666844	-0.00719709	0.00131499	4.4e-08	454888
rs71414738	T	C	0.176031	0.00921298	0.00162745	1.5e-08	454888
rs17400325	C	T	0.04157	0.021353	0.00310239	5.9e-12	454888
rs116337081	T	C	0.070086	0.014364	0.00243355	3.6e-09	454888
rs1478575	A	T	0.684064	0.0176135	0.00133528	9.9e-40	454888
rs17246129	A	G	0.304766	0.0125819	0.00134845	1.1e-20	454888
rs2197563	A	G	0.594858	0.0101699	0.00126403	8.6e-16	454888
rs752070	G	A	0.12629	0.0113975	0.00186755	1e-09	454888
rs1374370	A	G	0.305263	0.0101595	0.00134634	4.5e-14	454888
rs6719296	A	G	0.495358	0.00870579	0.0012467	2.9e-12	454888
rs2140046	C	T	0.3635	-0.0117772	0.00128866	6.3e-20	454888
rs10202845	G	A	0.113295	-0.0175683	0.00197588	6e-19	454888
rs3771382	G	C	0.571116	-0.0117748	0.00125374	5.9e-21	454888
rs13392666	A	T	0.221798	0.00856623	0.00149499	1e-08	454888
rs10803955	G	A	0.507636	-0.010931	0.00123749	1e-18	454888
rs12694042	T	C	0.501754	-0.00830698	0.00124451	2.5e-11	454888
rs1542224	C	T	0.718952	0.0127883	0.00138051	2e-20	454888
rs4675801	T	C	0.45593	-0.0106285	0.00124676	1.5e-17	454888
rs12713004	G	A	0.724926	0.017239	0.00138913	2.3e-35	454888
rs11689727	A	C	0.33141	-0.0110477	0.00131899	5.5e-17	454888
rs11545482	T	C	0.020452	-0.0317309	0.00437305	4e-13	454888
rs17443541	C	T	0.18936	-0.0107665	0.00159773	1.6e-11	454888
rs73092108	G	A	0.113942	-0.0158109	0.00194977	5.1e-16	454888
rs6721191	G	A	0.577892	-0.00738099	0.00125478	4e-09	454888
rs41458449	C	G	0.143902	-0.0107519	0.00177074	1.3e-09	454888
rs79883557	T	C	0.081615	-0.0175477	0.00226467	9.3e-15	454888
rs6747657	A	G	0.281647	0.00785864	0.00137639	1.1e-08	454888
rs7569435	A	C	0.243927	0.00837353	0.00144402	6.7e-09	454888
rs72885917	C	A	0.247486	-0.0206378	0.00143435	6.1e-47	454888
rs13430869	T	G	0.741816	0.0137741	0.00141725	2.5e-22	454888
rs11684531	G	A	0.132768	-0.0109625	0.00182548	1.9e-09	454888
rs6719991	A	G	0.328883	0.00782302	0.00132623	3.7e-09	454888
rs2270894	G	C	0.203277	-0.0172589	0.00160141	4.4e-27	454888
rs4635681	G	A	0.156251	0.0110224	0.00170857	1.1e-10	454888
rs843374	T	A	0.587169	-0.0111379	0.00126172	1.1e-18	454888
rs34693680	T	C	0.132003	0.0142144	0.00183241	8.7e-15	454888
rs724016	G	A	0.443675	0.029789	0.00124851	8e-126	454888
rs1910466	C	T	0.498149	-0.00751789	0.00124895	1.8e-09	454888
rs9882731	C	G	0.530698	-0.0116152	0.00126255	3.6e-20	454888
rs6781248	A	G	0.546033	0.00764883	0.00124758	8.7e-10	454888
rs11712872	A	G	0.115371	0.0167089	0.00194134	7.5e-18	454888
rs4974223	T	C	0.903755	0.0163292	0.00210451	8.6e-15	454888
rs10511111	C	T	0.30942	0.00858944	0.00134379	1.6e-10	454888
rs11925245	G	A	0.182851	-0.00992692	0.00162309	9.6e-10	454888
rs6762578	A	G	0.778407	0.015631	0.00150084	2.1e-25	454888
rs73175572	G	A	0.111718	0.0277863	0.00199125	3e-44	454888
rs2300669	A	C	0.386264	-0.0113142	0.00127413	6.7e-19	454888
rs485554	C	G	0.31493	0.0170693	0.00134112	4.1e-37	454888
rs34345690	G	A	0.227011	0.00813988	0.00148146	3.9e-08	454888
rs4504126	C	A	0.027499	0.0248825	0.00380484	6.2e-11	454888
rs60385590	A	C	0.258458	0.00918333	0.00143596	1.6e-10	454888
rs77344209	T	C	0.251608	0.00991493	0.00144741	7.4e-12	454888
rs4677153	G	C	0.570128	-0.00716326	0.00126683	1.6e-08	454888
rs62275882	A	G	0.141209	-0.0125399	0.00178455	2.1e-12	454888
rs10020631	A	G	0.247997	-0.00846842	0.00144448	4.6e-09	454888
rs2101975	G	A	0.432205	-0.0165261	0.00125737	1.9e-39	454888
rs111598585	T	C	0.208544	-0.00850062	0.00153299	2.9e-08	454888
rs2968669	G	C	0.525664	0.00729859	0.00124956	5.2e-09	454888
rs981002	A	T	0.267097	-0.0104871	0.00140453	8.2e-14	454888
rs10434434	C	A	0.148025	-0.0139959	0.00175472	1.5e-15	454888
rs17556750	A	C	0.288366	0.011883	0.00137134	4.5e-18	454888
rs1841738	G	A	0.518119	-0.0112036	0.00124994	3.1e-19	454888
rs34848742	G	T	0.788253	-0.0147164	0.001519	3.4e-22	454888
rs34227797	C	G	0.310277	0.00811482	0.001343	1.5e-09	454888
rs798759	G	A	0.463632	-0.00965264	0.00124226	7.8e-15	454888
rs10222924	G	A	0.699345	-0.00957974	0.00135919	1.8e-12	454888
rs140493137	A	G	0.060127	0.0196583	0.00262543	7e-14	454888
rs17042011	T	C	0.207096	0.00949499	0.00155168	9.4e-10	454888
rs4240326	G	A	0.550145	-0.0212778	0.00124762	3.2e-65	454888
rs72703409	C	G	0.065547	-0.0150512	0.00251173	2.1e-09	454888
rs6821305	C	A	0.399243	0.0132257	0.0012674	1.7e-25	454888
rs9985795	C	T	0.482769	-0.00729417	0.00124607	4.8e-09	454888
rs1296328	C	A	0.558989	-0.00867273	0.00125669	5.2e-12	454888
rs3990738	G	A	0.542727	-0.00824038	0.00131648	3.9e-10	454888
rs112069922	T	C	0.048173	-0.0264814	0.00292882	1.5e-19	454888
rs17011108	C	T	0.306982	0.00764096	0.00135782	1.8e-08	454888
rs695922	G	A	0.836926	-0.0101871	0.00169883	2e-09	454888
rs2422054	A	T	0.631034	0.00789579	0.00128795	8.8e-10	454888
rs4282339	A	G	0.207608	-0.0189653	0.00152768	2.2e-35	454888
rs6874142	G	T	0.11371	0.018096	0.00207041	2.3e-18	454888
rs9654451	T	C	0.128744	0.0113532	0.00185523	9.4e-10	454888
rs62372052	G	A	0.110095	0.0267536	0.00199094	3.6e-41	454888
rs6450346	C	T	0.701329	-0.0117091	0.00135772	6.5e-18	454888
rs9291926	G	T	0.531833	-0.0122007	0.00124539	1.2e-22	454888
rs9800418	C	T	0.244697	0.00843961	0.0014511	6e-09	454888
rs9327336	C	T	0.343062	0.00868985	0.00130754	3e-11	454888
rs13185520	A	G	0.573746	-0.00731133	0.00125388	5.5e-09	454888
rs244711	T	C	0.685826	0.0166438	0.00143559	4.4e-31	454888
rs2578557	T	C	0.641694	-0.00938887	0.00129696	4.5e-13	454888
rs7706886	A	G	0.270866	0.0123907	0.00142123	2.8e-18	454888
rs72754922	A	G	0.060955	-0.0156012	0.00261009	2.3e-09	454888
rs17812715	T	G	0.408364	0.00700386	0.00126796	3.3e-08	454888
rs7728690	T	C	0.38552	-0.0109995	0.00127508	6.3e-18	454888
rs31211	A	G	0.251069	-0.0130702	0.00143248	7.2e-20	454888
rs254963	G	A	0.44653	-0.00862838	0.00125834	7e-12	454888
rs7731023	G	A	0.574347	0.00861774	0.00125483	6.5e-12	454888
rs12188627	G	A	0.487748	-0.0105586	0.00124224	1.9e-17	454888
rs282303	A	C	0.090042	0.0131157	0.00217741	1.7e-09	454888
rs505575	C	T	0.672512	-0.00882646	0.00132628	2.8e-11	454888
rs36696	T	G	0.50512	-0.00893598	0.00124219	6.3e-13	454888
rs55758152	A	G	0.325969	0.00969198	0.00134047	4.8e-13	454888
rs12657771	A	G	0.43867	-0.0136175	0.00125734	2.5e-27	454888
rs2952615	C	G	0.617529	-0.0121119	0.00127879	2.8e-21	454888
rs247008	G	A	0.670453	0.0125559	0.00132938	3.6e-21	454888
rs3853474	T	C	0.376996	-0.00759191	0.00128029	3e-09	454888
rs4912650	G	T	0.253181	-0.00926356	0.00143427	1.1e-10	454888
rs111365325	T	C	0.231327	-0.0145673	0.00147518	5.3e-23	454888
rs1969844	T	C	0.365582	0.00987503	0.0012918	2.1e-14	454888
rs9380508	T	C	0.77506	0.0122335	0.00148682	1.9e-16	454888
rs3853252	A	G	0.454869	0.0155313	0.00125097	2.2e-35	454888
rs7755185	G	A	0.311107	0.00854446	0.00134085	1.9e-10	454888
rs73013411	A	C	0.131264	0.0130735	0.00184054	1.2e-12	454888
rs11243202	C	T	0.485929	0.0183429	0.00124565	4.4e-49	454888
rs12209223	A	C	0.101304	0.0149413	0.00206431	4.6e-13	454888
rs12200061	A	G	0.405335	-0.00765031	0.00126533	1.5e-09	454888
rs213997	A	G	0.659755	0.00767109	0.00133088	8.2e-09	454888
rs76307059	G	C	0.04639	-0.0185891	0.00296032	3.4e-10	454888
rs28409699	T	C	0.11923	-0.0117189	0.00191457	9.3e-10	454888
rs1179905	G	A	0.195094	0.0101297	0.00157327	1.2e-10	454888
rs6902789	A	G	0.367706	0.0103437	0.00129141	1.2e-15	454888
rs9480933	G	C	0.349842	-0.0131432	0.00130061	5.2e-24	454888
rs6909149	T	A	0.46974	0.0150202	0.00125401	4.7e-33	454888
rs603321	G	A	0.2445	-0.0114992	0.00144991	2.2e-15	454888
rs12216497	T	C	0.561041	-0.0115289	0.00125167	3.2e-20	454888
rs41271299	T	C	0.051247	0.041095	0.00281011	2e-48	454888
rs2524137	T	C	0.695984	-0.020514	0.00135252	5.8e-52	454888
rs1418433	A	G	0.587628	-0.00869022	0.00126027	5.4e-12	454888
rs9350850	C	T	0.079497	0.0237416	0.00229167	3.8e-25	454888
rs6900690	A	G	0.561932	0.00809154	0.00124718	8.7e-11	454888
rs10498672	G	C	0.175573	0.0103548	0.00162795	2e-10	454888
rs56017587	C	T	0.137042	0.0113738	0.00181399	3.6e-10	454888
rs7766034	T	C	0.426101	-0.00742986	0.00125749	3.5e-09	454888
rs809871	G	C	0.578632	-0.0108755	0.0012543	4.3e-18	454888
rs578366	G	A	0.420402	-0.0102865	0.00125497	2.5e-16	454888
rs7740107	A	T	0.736358	-0.0293443	0.00140625	1.1e-96	454888
rs6570509	T	G	0.287108	-0.014029	0.00137023	1.3e-24	454888
rs10945541	G	A	0.664784	-0.00906348	0.00131432	5.3e-12	454888
rs62439025	C	G	0.152296	0.0110511	0.00173288	1.8e-10	454888
rs2533879	A	G	0.29977	-0.0202871	0.00135654	1.4e-50	454888
rs10226050	G	A	0.456791	0.00840556	0.00124853	1.7e-11	454888
rs34776209	T	C	0.24748	-0.0170947	0.00144322	2.3e-32	454888
rs2740761	T	C	0.20844	0.00883947	0.00154832	1.1e-08	454888
rs73158212	G	A	0.224357	-0.00833599	0.0015091	3.3e-08	454888
rs10282707	T	C	0.397079	0.00797633	0.00126995	3.4e-10	454888
rs6946419	C	T	0.377223	-0.00789095	0.00128649	8.6e-10	454888
rs77760034	A	T	0.075443	-0.0193832	0.00240833	8.4e-16	454888
rs62466118	A	G	0.027602	-0.0247167	0.00397742	5.2e-10	454888
rs114949263	C	T	0.111778	-0.0132231	0.0019796	2.4e-11	454888
rs62460525	A	C	0.070099	0.0134794	0.00243497	3.1e-08	454888
rs13235543	T	C	0.128609	0.0181151	0.00185446	1.5e-22	454888
rs10269774	A	G	0.32642	0.0259375	0.0013259	3.2e-85	454888
rs553597	A	T	0.408034	0.00700245	0.00126684	3.2e-08	454888
rs2122823	T	C	0.210646	0.0103783	0.00154197	1.7e-11	454888
rs508347	C	T	0.703159	-0.0112824	0.00136068	1.1e-16	454888
rs2881198	C	G	0.530501	-0.0123442	0.00124971	5.2e-23	454888
rs10899736	A	G	0.439883	-0.0102358	0.00125318	3.1e-16	454888
rs6972291	C	T	0.17554	-0.0110394	0.00163537	1.5e-11	454888
rs10248298	A	C	0.365931	0.0113105	0.00128882	1.7e-18	454888
rs822549	C	T	0.267423	0.0119502	0.00140527	1.8e-17	454888
rs12533548	G	A	0.651399	0.00794633	0.00130933	1.3e-09	454888
rs13271368	T	C	0.237486	-0.0147742	0.00148261	2.2e-23	454888
rs4909912	T	C	0.426335	-0.01847	0.00126056	1.3e-48	454888
rs76364830	A	G	0.063428	-0.0220818	0.00257545	1e-17	454888
rs4735761	C	A	0.285631	0.0189267	0.00137815	6.4e-43	454888
rs10283100	G	A	0.94451	0.0276905	0.00271907	2.3e-24	454888
rs12679359	T	G	0.136901	-0.0140495	0.00181007	8.4e-15	454888
rs2979649	G	A	0.173714	0.00964894	0.00164735	4.7e-09	454888
rs7843128	C	T	0.356747	-0.00852473	0.00130051	5.6e-11	454888
rs3925	A	G	0.244838	-0.0108083	0.00144861	8.6e-14	454888
rs1431663	C	A	0.572126	-0.00851736	0.00126211	1.5e-11	454888
rs2721938	T	C	0.600475	-0.0121483	0.00127235	1.3e-21	454888
rs11778491	C	G	0.251876	-0.0130386	0.00143222	8.7e-20	454888
rs6984820	T	C	0.42231	-0.0101236	0.00126256	1.1e-15	454888
rs11997525	A	T	0.167033	0.0154468	0.00166813	2e-20	454888
rs4439140	A	G	0.417656	-0.00845893	0.00129309	6.1e-11	454888
rs11785562	A	G	0.200548	0.0116752	0.00156974	1e-13	454888
rs72656010	C	T	0.132269	-0.0364409	0.00184289	5e-87	454888
rs62515437	T	G	0.225156	0.0192685	0.00148982	2.9e-38	454888
rs12156265	A	G	0.590472	0.00801437	0.00126711	2.5e-10	454888
rs28620532	G	A	0.349053	0.0180884	0.00131068	2.5e-43	454888
rs10979612	C	T	0.07294	0.0184959	0.00239111	1e-14	454888
rs7033487	C	T	0.197506	-0.0231821	0.00156371	1e-49	454888
rs1008158	G	A	0.341738	0.00866064	0.00131945	5.2e-11	454888
rs13299559	T	C	0.450181	-0.0102469	0.00125264	2.8e-16	454888
rs4740292	G	A	0.833856	0.0105487	0.00167544	3.1e-10	454888
rs3812550	G	A	0.476058	0.00709868	0.00124724	1.3e-08	454888
rs1927635	C	T	0.354173	0.00923711	0.001316	2.2e-12	454888
rs1056747	G	A	0.411692	-0.00831052	0.00126354	4.8e-11	454888
rs10119967	C	A	0.204094	0.015656	0.00154697	4.5e-24	454888
rs56141370	T	C	0.114749	0.0127401	0.00195421	7.1e-11	454888
rs1928850	T	A	0.921905	0.014035	0.00233368	1.8e-09	454888
rs11794152	G	A	0.415088	0.0104416	0.0012649	1.5e-16	454888
rs11142700	C	T	0.408313	-0.00797198	0.00126882	3.3e-10	454888
rs10868219	G	A	0.282475	-0.00757765	0.0013844	4.4e-08	454888
rs10780905	A	G	0.588114	-0.00984303	0.00127462	1.1e-14	454888
rs663344	C	G	0.181323	-0.0149776	0.00164232	7.5e-20	454888
rs878346	A	G	0.366638	-0.0081561	0.00129233	2.8e-10	454888
rs4980067	A	C	0.505428	-0.0112163	0.00124388	1.9e-19	454888
rs7912286	G	A	0.601965	-0.00862348	0.00128294	1.8e-11	454888
rs12146350	G	C	0.60171	-0.00799159	0.00127358	3.5e-10	454888
rs2807742	A	G	0.770584	-0.00906322	0.00148633	1.1e-09	454888
rs1657222	A	G	0.395633	0.00816255	0.0012763	1.6e-10	454888
rs224048	A	G	0.549814	-0.0073128	0.00124821	4.7e-09	454888
rs117543413	T	C	0.017523	-0.0382605	0.00478786	1.3e-15	454888
rs117944670	C	T	0.053207	-0.0157461	0.00277058	1.3e-08	454888
rs12764498	C	T	0.117518	-0.0153389	0.0019433	2.9e-15	454888
rs7095768	T	G	0.263309	0.00784498	0.00141088	2.7e-08	454888
rs11593630	T	C	0.352985	-0.00886631	0.0013004	9.2e-12	454888
rs1268947	C	G	0.125502	0.0121252	0.00187989	1.1e-10	454888
rs10995366	A	G	0.251204	-0.00966897	0.00144211	2e-11	454888
rs572474	G	A	0.165866	0.0100886	0.0016752	1.7e-09	454888
rs1846221	C	G	0.175176	-0.00951691	0.00165959	9.8e-09	454888
rs11014285	A	G	0.16528	0.0193094	0.00169593	4.9e-30	454888
rs3740591	T	C	0.445339	0.0113917	0.00126448	2.1e-19	454888
rs11001399	C	A	0.559137	-0.0111679	0.00125733	6.6e-19	454888
rs7111235	C	T	0.493515	0.0075693	0.00125132	1.5e-09	454888
rs35506085	A	G	0.1851	-0.0195304	0.00161475	1.1e-33	454888
rs112758380	A	G	0.056833	0.0171357	0.0026999	2.2e-10	454888
rs294382	C	A	0.720121	-0.00759781	0.00138683	4.3e-08	454888
rs74048171	A	C	0.258347	-0.0102602	0.00142358	5.7e-13	454888
rs11042725	A	C	0.48847	-0.0118518	0.0012431	1.5e-21	454888
rs61878760	A	G	0.082889	0.0149372	0.00226767	4.5e-11	454888
rs79728014	G	A	0.149125	0.00968837	0.00175176	3.2e-08	454888
rs7129320	A	G	0.165933	-0.0232501	0.00167179	5.7e-44	454888
rs573455	G	A	0.533721	0.00717467	0.00124713	8.8e-09	454888
rs676105	C	T	0.303605	0.013517	0.00135609	2.1e-23	454888
rs34345560	A	G	0.194812	0.00892539	0.00158218	1.7e-08	454888
rs1813212	G	A	0.445653	-0.0085709	0.00125411	8.2e-12	454888
rs7952436	T	C	0.082024	-0.03328	0.00226791	9.4e-49	454888
rs11217843	G	A	0.162675	-0.0126681	0.00168553	5.7e-14	454888
rs4980826	A	C	0.396042	0.00774909	0.00126875	1e-09	454888
rs35756741	T	C	0.092387	-0.0157891	0.00215762	2.5e-13	454888
rs11049684	T	C	0.298826	-0.0104641	0.00135702	1.2e-14	454888
rs10843397	T	C	0.241787	0.00931442	0.00144899	1.3e-10	454888
rs11052457	T	A	0.03804	0.0224715	0.00324855	4.6e-12	454888
rs67551338	T	C	0.061476	0.0257087	0.0026163	8.7e-23	454888
rs2897968	A	G	0.607013	0.0154794	0.00127467	6.2e-34	454888
rs10748128	T	G	0.344614	0.0120874	0.00130804	2.4e-20	454888
rs310796	T	G	0.680917	0.0110215	0.00133707	1.7e-16	454888
rs703593	G	A	0.48201	-0.0113147	0.00124281	8.7e-20	454888
rs11833839	T	C	0.056921	0.0164184	0.00268705	1e-09	454888
rs2900208	A	C	0.353558	0.0137327	0.001301	4.8e-26	454888
rs117451679	G	A	0.106085	0.0127918	0.00204907	4.3e-10	454888
rs10770705	C	A	0.662809	-0.00810245	0.00131388	7e-10	454888
rs7301341	C	T	0.326508	-0.0102187	0.00132585	1.3e-14	454888
rs7312646	C	A	0.521109	-0.0104626	0.00126729	1.5e-16	454888
rs34825238	T	G	0.254903	0.00881054	0.00144514	1.1e-09	454888
rs1055332	A	T	0.374309	-0.00986521	0.00128194	1.4e-14	454888
rs822688	T	C	0.124156	0.0138961	0.00192342	5e-13	454888
rs61939893	C	T	0.079691	-0.0146369	0.00229524	1.8e-10	454888
rs1168768	T	C	0.975043	0.022083	0.00398005	2.9e-08	454888
rs9634212	A	C	0.220687	0.02378	0.00150409	2.6e-56	454888
rs11065015	T	C	0.027212	-0.0283953	0.00389235	3e-13	454888
rs12820906	G	A	0.247202	0.011868	0.00144344	2e-16	454888
rs7134283	A	G	0.28341	-0.0116943	0.00138297	2.8e-17	454888
rs1971955	G	A	0.854108	-0.0140554	0.00176367	1.6e-15	454888
rs10848288	T	C	0.303806	-0.00762647	0.00135477	1.8e-08	454888
rs10870597	G	A	0.235371	-0.0103894	0.00146923	1.5e-12	454888
rs11616283	C	T	0.139891	0.011357	0.00182482	4.9e-10	454888
rs532499	C	T	0.741375	-0.00969522	0.00142477	1e-11	454888
rs2225226	T	C	0.215983	-0.0297564	0.001518	1.5e-85	454888
rs77079139	A	G	0.128592	0.0114649	0.0018691	8.6e-10	454888
rs9513510	C	G	0.698905	-0.010601	0.00135821	5.9e-15	454888
rs146851424	C	A	0.021626	0.0598739	0.00432108	1.2e-43	454888
rs1924936	A	T	0.774417	0.0155963	0.00149154	1.4e-25	454888
rs1176314	G	T	0.550289	-0.00731525	0.00125953	6.3e-09	454888
rs9588151	T	C	0.323521	0.0073684	0.00134154	4e-08	454888
rs7994814	T	C	0.417055	0.0111235	0.00127997	3.6e-18	454888
rs67141907	T	C	0.149192	0.0111475	0.00175534	2.1e-10	454888
rs8002779	A	G	0.60278	-0.00754324	0.00126949	2.8e-09	454888
rs112957890	G	A	0.264851	0.00961824	0.00142641	1.6e-11	454888
rs2296316	C	T	0.464507	-0.0102414	0.00125871	4.1e-16	454888
rs4899012	C	G	0.607273	-0.0214451	0.00127577	2.1e-63	454888
rs7150606	T	G	0.142098	-0.0101096	0.00178688	1.5e-08	454888
rs112560164	A	G	0.190613	0.0131091	0.0015893	1.6e-16	454888
rs36100359	A	G	0.139417	-0.0113753	0.00179748	2.5e-10	454888
rs2884345	A	G	0.710254	-0.0078325	0.00137525	1.2e-08	454888
rs56130943	C	A	0.233134	0.00899858	0.00151347	2.8e-09	454888
rs17197114	C	T	0.177019	0.0109272	0.00164364	3e-11	454888
rs9788443	C	T	0.047888	0.0190806	0.00292197	6.6e-11	454888
rs3212260	T	A	0.25791	0.0131933	0.00142589	2.2e-20	454888
rs12889702	C	A	0.312847	0.00930794	0.00134637	4.7e-12	454888
rs2332175	A	G	0.546996	-0.00772881	0.00126131	8.9e-10	454888
rs1956412	C	T	0.015842	-0.0293477	0.00502258	5.1e-09	454888
rs4906203	T	C	0.233815	-0.00913619	0.00147174	5.4e-10	454888
rs76875574	A	C	0.053766	-0.0154113	0.00279425	3.5e-08	454888
rs933807	C	G	0.452533	-0.0117475	0.00125116	6e-21	454888
rs35874463	G	A	0.057662	0.0176963	0.00267018	3.4e-11	454888
rs1573891	C	G	0.158475	-0.0219381	0.00171631	2.1e-37	454888
rs12907384	C	T	0.531916	-0.0120338	0.00124774	5.2e-22	454888
rs62621400	G	C	0.057649	-0.019588	0.00267708	2.5e-13	454888
rs11071182	G	A	0.870449	0.013419	0.00186304	5.9e-13	454888
rs12906197	T	C	0.421612	-0.010928	0.0012697	7.5e-18	454888
rs113978196	A	G	0.251402	-0.00814629	0.00143607	1.4e-08	454888
rs3809569	G	A	0.24333	0.0141359	0.00145581	2.7e-22	454888
rs16942324	A	C	0.02707	-0.0369902	0.00383717	5.4e-22	454888
rs2663125	C	T	0.690666	-0.00890501	0.00134843	4e-11	454888
rs76513770	C	T	0.128135	-0.0161409	0.00186298	4.6e-18	454888
rs8059189	A	G	0.403859	-0.0120055	0.00130196	2.9e-20	454888
rs10775348	G	A	0.703666	0.0129555	0.00136689	2.6e-21	454888
rs34147411	T	C	0.146051	0.0127833	0.00177922	6.7e-13	454888
rs876672	G	A	0.085365	-0.0131549	0.00223956	4.3e-09	454888
rs9925273	G	A	0.181006	-0.0118858	0.0016192	2.1e-13	454888
rs11648796	G	A	0.231567	0.0154755	0.00154658	1.4e-23	454888
rs7192870	C	T	0.4691	-0.00866933	0.00126136	6.3e-12	454888
rs7188009	A	G	0.4044	0.00856497	0.00126994	1.5e-11	454888
rs3751866	C	T	0.247483	-0.00810787	0.00144602	2.1e-08	454888
rs25849	G	C	0.288768	0.0169274	0.00137893	1.2e-34	454888
rs55727637	T	C	0.305235	-0.012349	0.00135146	6.4e-20	454888
rs34017457	A	G	0.006952	0.0502689	0.00748821	1.9e-11	454888
rs78378222	G	T	0.012278	0.0826709	0.00577566	1.8e-46	454888
rs2005172	C	A	0.639775	0.0227755	0.00131255	1.9e-67	454888
rs34055910	G	A	0.378525	-0.00739688	0.00128627	8.9e-09	454888
rs55831773	T	C	0.199444	-0.0147059	0.00158968	2.2e-20	454888
rs3110496	G	A	0.686146	0.0085875	0.00134098	1.5e-10	454888
rs10775406	G	A	0.759762	-0.00950937	0.00145675	6.7e-11	454888
rs4968799	T	A	0.112465	-0.0184544	0.00197268	8.4e-21	454888
rs36000545	G	A	0.395729	-0.0162843	0.00129019	1.6e-36	454888
rs2252909	T	C	0.657281	-0.00728397	0.00133436	4.8e-08	454888
rs2015561	G	A	0.42422	-0.0115984	0.00125899	3.2e-20	454888
rs9892365	G	A	0.670356	-0.0159313	0.00132537	2.8e-33	454888
rs7503332	G	T	0.481758	0.00741202	0.00125963	4e-09	454888
rs2521349	A	G	0.385018	0.00779244	0.0012837	1.3e-09	454888
rs8074074	T	C	0.754658	0.00951587	0.00145173	5.6e-11	454888
rs8067974	G	A	0.32943	-0.0138365	0.00132823	2.1e-25	454888
rs236587	C	T	0.73723	-0.00821708	0.00142939	9e-09	454888
rs9898189	G	C	0.64449	-0.00810138	0.00135116	2e-09	454888
rs7223535	A	G	0.270358	-0.0248584	0.00140176	2.3e-70	454888
rs4795318	T	C	0.520326	0.00903785	0.00124719	4.3e-13	454888
rs77093479	G	C	0.165097	-0.0106293	0.00169081	3.2e-10	454888
rs9951619	G	T	0.767283	0.0126803	0.00148481	1.3e-17	454888
rs11663903	A	G	0.429038	0.00764074	0.00126254	1.4e-09	454888
rs7229520	A	G	0.66193	-0.0106495	0.00131979	7.1e-16	454888
rs498685	C	T	0.594243	-0.00698935	0.00126795	3.5e-08	454888
rs55854145	C	A	0.055056	-0.0155864	0.00274932	1.4e-08	454888
rs8088739	C	T	0.244489	0.0081677	0.00145027	1.8e-08	454888
rs57126421	G	A	0.237628	-0.0105915	0.00147381	6.7e-13	454888
rs9960619	T	C	0.344313	0.00970657	0.00131257	1.4e-13	454888
rs4369779	C	T	0.788958	0.0257115	0.0015261	1.1e-63	454888
rs4800670	C	G	0.385592	-0.00717381	0.00128461	2.3e-08	454888
rs11664336	T	A	0.434607	0.0121556	0.00125831	4.4e-22	454888
rs74494415	T	C	0.039748	-0.0254488	0.00321557	2.5e-15	454888
rs11880992	A	G	0.408454	0.0139183	0.00126883	5.4e-28	454888
rs10432304	T	A	0.560072	0.00757232	0.00127468	2.8e-09	454888
rs2602713	C	A	0.440222	0.0110158	0.00126717	3.5e-18	454888
rs58857770	G	C	0.408361	-0.00970389	0.00127606	2.9e-14	454888
rs2163832	C	T	0.66014	-0.0131265	0.00131783	2.3e-23	454888
rs147110934	T	G	0.024293	-0.0314858	0.00404631	7.2e-15	454888
rs7245864	T	C	0.542496	-0.0070871	0.00125233	1.5e-08	454888
rs284662	C	T	0.61978	-0.00913001	0.0012831	1.1e-12	454888
rs281385	G	A	0.879223	-0.0120097	0.00191437	3.5e-10	454888
rs12981554	G	A	0.541859	-0.0086983	0.00126049	5.2e-12	454888
rs62621197	T	C	0.037194	-0.0324712	0.00342102	2.3e-21	454888
rs7245985	G	T	0.20756	-0.0109026	0.00153925	1.4e-12	454888
rs29946	C	T	0.557058	0.00751577	0.00127571	3.8e-09	454888
rs5112	G	C	0.533461	0.00748717	0.00134001	2.3e-08	454888
rs143384	G	A	0.404423	0.035029	0.00126843	7.1e-168	454888
rs1780673	A	G	0.811346	0.0125966	0.00159312	2.6e-15	454888
rs6051425	G	C	0.50997	-0.00686969	0.00125717	4.6e-08	454888
rs6085658	T	C	0.40296	-0.00854926	0.00127917	2.3e-11	454888
rs34879158	C	A	0.262788	-0.021648	0.00141698	1.1e-52	454888
rs6514066	G	T	0.623606	0.00727258	0.0012882	1.6e-08	454888
rs6026578	G	C	0.625143	-0.00964999	0.00129402	8.8e-14	454888
rs2252720	T	C	0.674078	-0.0133221	0.00133958	2.7e-23	454888
rs237738	C	T	0.822687	0.00960649	0.00163199	3.9e-09	454888
rs2427320	G	A	0.231515	-0.00836613	0.00147811	1.5e-08	454888
rs1407031	T	C	0.397362	-0.0081557	0.00127795	1.7e-10	454888
rs6081869	G	T	0.385716	-0.0101883	0.00129741	4.1e-15	454888
rs116165844	T	G	0.137471	-0.0105799	0.00181023	5.1e-09	454888
rs7280982	A	G	0.221393	-0.00886241	0.00150843	4.2e-09	454888
rs1043801	A	G	0.057883	0.0148958	0.00268231	2.8e-08	454888
rs73189390	A	G	0.183758	-0.00892885	0.00162046	3.6e-08	454888
rs9976812	G	C	0.563671	-0.0136462	0.00126838	5.4e-27	454888
rs5753630	G	A	0.439495	0.00743812	0.00126188	3.8e-09	454888
rs113619763	T	A	0.062481	0.0171088	0.00258287	3.5e-11	454888
rs35665085	A	G	0.055965	-0.0165779	0.00271477	1e-09	454888
rs118173451	C	T	0.016152	-0.0286604	0.00502759	1.2e-08	454888
rs41311445	C	A	0.095782	-0.0241375	0.00212421	6.4e-30	454888
rs165656	C	G	0.517383	0.0080518	0.00125828	1.6e-10	454888
rs5752989	A	G	0.571147	-0.00988899	0.00126182	4.6e-15	454888
rs5771118	C	T	0.741608	0.00875036	0.00143473	1.1e-09	454888

## Sheet: Table S2
Table S2. 392 SNPs represented BWM vs eGFR
SNP	effect_allele.exposure	other_allele.exposure	effect_allele.outcome	other_allele.outcome	beta.exposure	beta.outcome	eaf.exposure	eaf.outcome	remove	palindromic	ambiguous	id.outcome	se.outcome	pval.outcome	outcome	mr_keep.outcome	pval_origin.outcome	pos.exposure	chr.exposure	se.exposure	samplesize.exposure	pval.exposure	id.exposure	exposure	mr_keep.exposure	pval_origin.exposure	data_source.exposure	action	mr_keep	samplesize.outcome
rs10020631	A	G	A	G	-0.00846842	-0.0006	0.247997	0.22	FALSE	FALSE	FALSE	lHOmtg	0.0004	0.1625	outcome	TRUE	reported	69353863	4	0.00144448	454888	4.6e-09	ukb-b-14540	Whole body water mass || id:ukb-b-14540	TRUE	reported	igd	2	TRUE
rs1008158	G	A	G	A	0.00866064	-0.0009	0.341738	0.4	FALSE	FALSE	FALSE	lHOmtg	0.0003	0.006775	outcome	TRUE	reported	113828811	9	0.00131945	454888	5.2e-11	ukb-b-14540	Whole body water mass || id:ukb-b-14540	TRUE	reported	igd	2	TRUE
rs10119967	C	A	C	A	0.015656	-0.0007	0.204094	0.19	FALSE	FALSE	FALSE	lHOmtg	0.0004	0.07753	outcome	TRUE	reported	99268421	9	0.00154697	454888	4.5e-24	ukb-b-14540	Whole body water mass || id:ukb-b-14540	TRUE	reported	igd	2	TRUE
rs10172196	A	G	A	G	0.0105971	-0.0006	0.305521	0.28	FALSE	FALSE	FALSE	lHOmtg	0.0003	0.06387	outcome	TRUE	reported	36780549	2	0.00134895	454888	4e-15	ukb-b-14540	Whole body water mass || id:ukb-b-14540	TRUE	reported	igd	2	TRUE
rs10202845	G	A	G	A	-0.0175683	-0.0005	0.113295	0.13	FALSE	FALSE	FALSE	lHOmtg	0.0005	0.3028	outcome	TRUE	reported	42575820	2	0.00197588	454888	6e-19	ukb-b-14540	Whole body water mass || id:ukb-b-14540	TRUE	reported	igd	2	TRUE
rs10222924	G	A	G	A	-0.00957974	0.0016	0.699345	0.63	FALSE	FALSE	FALSE	lHOmtg	0.0003	8.981e-07	outcome	TRUE	reported	49016761	4	0.00135919	454888	1.8e-12	ukb-b-14540	Whole body water mass || id:ukb-b-14540	TRUE	reported	igd	2	TRUE
rs10226050	G	A	G	A	0.00840556	-0.0001	0.456791	0.41	FALSE	FALSE	FALSE	lHOmtg	0.0003	0.8096	outcome	TRUE	reported	8061334	7	0.00124853	454888	1.7e-11	ukb-b-14540	Whole body water mass || id:ukb-b-14540	TRUE	reported	igd	2	TRUE
rs10248298	A	C	A	C	0.0113105	0	0.365931	0.38	FALSE	FALSE	FALSE	lHOmtg	0.0003	0.8821	outcome	TRUE	reported	121963813	7	0.00128882	454888	1.7e-18	ukb-b-14540	Whole body water mass || id:ukb-b-14540	TRUE	reported	igd	2	TRUE
rs10269774	A	G	A	G	0.0259375	-0.0005	0.32642	0.31	FALSE	FALSE	FALSE	lHOmtg	0.0003	0.1557	outcome	TRUE	reported	92253972	7	0.0013259	454888	3.2e-85	ukb-b-14540	Whole body water mass || id:ukb-b-14540	TRUE	reported	igd	2	TRUE
rs10282707	T	C	T	C	0.00797633	0.0003	0.397079	0.43	FALSE	FALSE	FALSE	lHOmtg	0.0003	0.4079	outcome	TRUE	reported	17911038	7	0.00126995	454888	3.4e-10	ukb-b-14540	Whole body water mass || id:ukb-b-14540	TRUE	reported	igd	2	TRUE
rs10283100	G	A	G	A	0.0276905	-0.0021	0.94451	0.939	FALSE	FALSE	FALSE	lHOmtg	0.0008	0.005866	outcome	TRUE	reported	120596023	8	0.00271907	454888	2.3e-24	ukb-b-14540	Whole body water mass || id:ukb-b-14540	TRUE	reported	igd	2	TRUE
rs10434434	C	A	C	A	-0.0139959	0.0019	0.148025	0.14	FALSE	FALSE	FALSE	lHOmtg	0.0004	1.674e-05	outcome	TRUE	reported	54271611	4	0.00175472	454888	1.5e-15	ukb-b-14540	Whole body water mass || id:ukb-b-14540	TRUE	reported	igd	2	TRUE
rs1043801	A	G	A	G	0.0148958	-0.0003	0.057883	0.057	FALSE	FALSE	FALSE	lHOmtg	0.0008	0.6583	outcome	TRUE	reported	47552527	21	0.00268231	454888	2.8e-08	ukb-b-14540	Whole body water mass || id:ukb-b-14540	TRUE	reported	igd	2	TRUE
rs10498672	G	C	G	C	0.0103548	0.0006	0.175573	0.18	FALSE	TRUE	FALSE	lHOmtg	0.0005	0.1561	outcome	TRUE	reported	7797840	6	0.00162795	454888	2e-10	ukb-b-14540	Whole body water mass || id:ukb-b-14540	TRUE	reported	igd	2	TRUE
rs10511111	C	T	C	T	0.00858944	0.0004	0.30942	0.32	FALSE	FALSE	FALSE	lHOmtg	0.0003	0.2168	outcome	TRUE	reported	80599757	3	0.00134379	454888	1.6e-10	ukb-b-14540	Whole body water mass || id:ukb-b-14540	TRUE	reported	igd	2	TRUE
rs1055332	A	T	A	T	-0.00986521	-0.0003	0.374309	0.37	FALSE	TRUE	FALSE	lHOmtg	0.0003	0.3308	outcome	TRUE	reported	107348625	12	0.00128194	454888	1.4e-14	ukb-b-14540	Whole body water mass || id:ukb-b-14540	TRUE	reported	igd	2	TRUE
rs1056747	G	A	G	A	-0.00831052	0.0006	0.411692	0.43	FALSE	FALSE	FALSE	lHOmtg	0.0003	0.06595	outcome	TRUE	reported	35690102	9	0.00126354	454888	4.8e-11	ukb-b-14540	Whole body water mass || id:ukb-b-14540	TRUE	reported	igd	2	TRUE
rs10748128	T	G	T	G	0.0120874	-0.0003	0.344614	0.43	FALSE	FALSE	FALSE	lHOmtg	0.0003	0.3709	outcome	TRUE	reported	69827658	12	0.00130804	454888	2.4e-20	ukb-b-14540	Whole body water mass || id:ukb-b-14540	TRUE	reported	igd	2	TRUE
rs10770705	C	A	C	A	-0.00810245	-0.0007	0.662809	0.69	FALSE	FALSE	FALSE	lHOmtg	0.0003	0.04398	outcome	TRUE	reported	20857467	12	0.00131388	454888	7e-10	ukb-b-14540	Whole body water mass || id:ukb-b-14540	TRUE	reported	igd	2	TRUE
rs10775348	G	A	G	A	0.0129555	0	0.703666	0.73	FALSE	FALSE	FALSE	lHOmtg	0.0004	0.922	outcome	TRUE	reported	88806348	16	0.00136689	454888	2.6e-21	ukb-b-14540	Whole body water mass || id:ukb-b-14540	TRUE	reported	igd	2	TRUE
rs10775406	G	A	G	A	-0.00950937	0.001	0.759762	0.73	FALSE	FALSE	FALSE	lHOmtg	0.0004	0.003123	outcome	TRUE	reported	46197755	17	0.00145675	454888	6.7e-11	ukb-b-14540	Whole body water mass || id:ukb-b-14540	TRUE	reported	igd	2	TRUE
rs10780905	A	G	A	G	-0.00984303	0.0001	0.588114	0.53	FALSE	FALSE	FALSE	lHOmtg	0.0003	0.6547	outcome	TRUE	reported	90841066	9	0.00127462	454888	1.1e-14	ukb-b-14540	Whole body water mass || id:ukb-b-14540	TRUE	reported	igd	2	TRUE
rs10803955	G	A	G	A	-0.010931	0.0012	0.507636	0.56	FALSE	FALSE	FALSE	lHOmtg	0.0003	6.437e-05	outcome	TRUE	reported	183228114	2	0.00123749	454888	1e-18	ukb-b-14540	Whole body water mass || id:ukb-b-14540	TRUE	reported	igd	2	TRUE
rs10843397	T	C	T	C	0.00931442	0.0005	0.241787	0.28	FALSE	FALSE	FALSE	lHOmtg	0.0003	0.1407	outcome	TRUE	reported	29529523	12	0.00144899	454888	1.3e-10	ukb-b-14540	Whole body water mass || id:ukb-b-14540	TRUE	reported	igd	2	TRUE
rs10848288	T	C	T	C	-0.00762647	0.0001	0.303806	0.28	FALSE	FALSE	FALSE	lHOmtg	0.0003	0.6647	outcome	TRUE	reported	131600054	12	0.00135477	454888	1.8e-08	ukb-b-14540	Whole body water mass || id:ukb-b-14540	TRUE	reported	igd	2	TRUE
rs10868219	G	A	G	A	-0.00757765	0.0002	0.282475	0.3	FALSE	FALSE	FALSE	lHOmtg	0.0003	0.459	outcome	TRUE	reported	87246283	9	0.0013844	454888	4.4e-08	ukb-b-14540	Whole body water mass || id:ukb-b-14540	TRUE	reported	igd	2	TRUE
rs10870597	G	A	G	A	-0.0103894	0.0005	0.235371	0.23	FALSE	FALSE	FALSE	lHOmtg	0.0004	0.1929	outcome	TRUE	reported	114999636	13	0.00146923	454888	1.5e-12	ukb-b-14540	Whole body water mass || id:ukb-b-14540	TRUE	reported	igd	2	TRUE
rs10899736	A	G	A	G	-0.0102358	0.0001	0.439883	0.44	FALSE	FALSE	FALSE	lHOmtg	0.0003	0.7652	outcome	TRUE	reported	50546925	7	0.00125318	454888	3.1e-16	ukb-b-14540	Whole body water mass || id:ukb-b-14540	TRUE	reported	igd	2	TRUE
rs10925635	C	A	C	A	0.00865828	-0.0007	0.643282	0.64	FALSE	FALSE	FALSE	lHOmtg	0.0003	0.04017	outcome	TRUE	reported	235573486	1	0.00128973	454888	1.9e-11	ukb-b-14540	Whole body water mass || id:ukb-b-14540	TRUE	reported	igd	2	TRUE
rs10945541	G	A	G	A	-0.00906348	0.0001	0.664784	0.69	FALSE	FALSE	FALSE	lHOmtg	0.0003	0.7869	outcome	TRUE	reported	158740218	6	0.00131432	454888	5.3e-12	ukb-b-14540	Whole body water mass || id:ukb-b-14540	TRUE	reported	igd	2	TRUE
rs10979612	C	T	C	T	0.0184959	0.001	0.07294	0.1	FALSE	FALSE	FALSE	lHOmtg	0.0006	0.0765	outcome	TRUE	reported	111687379	9	0.00239111	454888	1e-14	ukb-b-14540	Whole body water mass || id:ukb-b-14540	TRUE	reported	igd	2	TRUE
rs10995366	A	G	A	G	-0.00966897	-0.0003	0.251204	0.23	FALSE	FALSE	FALSE	lHOmtg	0.0004	0.4767	outcome	TRUE	reported	52772113	10	0.00144211	454888	2e-11	ukb-b-14540	Whole body water mass || id:ukb-b-14540	TRUE	reported	igd	2	TRUE
rs11001399	C	A	C	A	-0.0111679	0	0.559137	0.55	FALSE	FALSE	FALSE	lHOmtg	0.0003	0.8868	outcome	TRUE	reported	77221744	10	0.00125733	454888	6.6e-19	ukb-b-14540	Whole body water mass || id:ukb-b-14540	TRUE	reported	igd	2	TRUE
rs11014285	A	G	A	G	0.0193094	-0.0014	0.16528	0.15	FALSE	FALSE	FALSE	lHOmtg	0.0005	0.004656	outcome	TRUE	reported	25178864	10	0.00169593	454888	4.9e-30	ukb-b-14540	Whole body water mass || id:ukb-b-14540	TRUE	reported	igd	2	TRUE
rs11042725	A	C	A	C	-0.0118518	0.0012	0.48847	0.44	FALSE	FALSE	FALSE	lHOmtg	0.0003	0.000214	outcome	TRUE	reported	10325325	11	0.0012431	454888	1.5e-21	ukb-b-14540	Whole body water mass || id:ukb-b-14540	TRUE	reported	igd	2	TRUE
rs11049684	T	C	T	C	-0.0104641	0.0007	0.298826	0.27	FALSE	FALSE	FALSE	lHOmtg	0.0004	0.045	outcome	TRUE	reported	28665359	12	0.00135702	454888	1.2e-14	ukb-b-14540	Whole body water mass || id:ukb-b-14540	TRUE	reported	igd	2	TRUE
rs11052457	T	A	T	A	0.0224715	-0.0005	0.03804	0.05	FALSE	TRUE	FALSE	lHOmtg	0.0008	0.5298	outcome	TRUE	reported	33268956	12	0.00324855	454888	4.6e-12	ukb-b-14540	Whole body water mass || id:ukb-b-14540	TRUE	reported	igd	2	TRUE
rs11065015	T	C	T	C	-0.0283953	-0.0002	0.027212	0.036	FALSE	FALSE	FALSE	lHOmtg	0.0011	0.8283	outcome	TRUE	reported	120520863	12	0.00389235	454888	3e-13	ukb-b-14540	Whole body water mass || id:ukb-b-14540	TRUE	reported	igd	2	TRUE
rs11071182	G	A	G	A	0.013419	0.0002	0.870449	0.87	FALSE	FALSE	FALSE	lHOmtg	0.0005	0.7326	outcome	TRUE	reported	55644676	15	0.00186304	454888	5.9e-13	ukb-b-14540	Whole body water mass || id:ukb-b-14540	TRUE	reported	igd	2	TRUE
rs111365325	T	C	T	C	-0.0145673	0.001	0.231327	0.21	FALSE	FALSE	FALSE	lHOmtg	0.0004	0.009521	outcome	TRUE	reported	170865229	5	0.00147518	454888	5.3e-23	ukb-b-14540	Whole body water mass || id:ukb-b-14540	TRUE	reported	igd	2	TRUE
rs11142700	C	T	C	T	-0.00797198	-0.0001	0.408313	0.41	FALSE	FALSE	FALSE	lHOmtg	0.0003	0.8289	outcome	TRUE	reported	73757155	9	0.00126882	454888	3.3e-10	ukb-b-14540	Whole body water mass || id:ukb-b-14540	TRUE	reported	igd	2	TRUE
rs111598585	T	C	T	C	-0.00850062	0	0.208544	0.2	FALSE	FALSE	FALSE	lHOmtg	0.0004	0.9853	outcome	TRUE	reported	171635471	4	0.00153299	454888	2.9e-08	ukb-b-14540	Whole body water mass || id:ukb-b-14540	TRUE	reported	igd	2	TRUE
rs112069922	T	C	T	C	-0.0264814	0.0023	0.048173	0.045	FALSE	FALSE	FALSE	lHOmtg	0.0009	0.01194	outcome	TRUE	reported	1034997	4	0.00292882	454888	1.5e-19	ukb-b-14540	Whole body water mass || id:ukb-b-14540	TRUE	reported	igd	2	TRUE
rs11217843	G	A	G	A	-0.0126681	0.0003	0.162675	0.19	FALSE	FALSE	FALSE	lHOmtg	0.0004	0.408	outcome	TRUE	reported	120239937	11	0.00168553	454888	5.7e-14	ukb-b-14540	Whole body water mass || id:ukb-b-14540	TRUE	reported	igd	2	TRUE
rs11240565	T	C	T	C	0.012728	-0.0008	0.398371	0.39	FALSE	FALSE	FALSE	lHOmtg	0.0003	0.005659	outcome	TRUE	reported	205722958	1	0.0012641	454888	7.6e-24	ukb-b-14540	Whole body water mass || id:ukb-b-14540	TRUE	reported	igd	2	TRUE
rs11243202	C	T	C	T	0.0183429	-0.0012	0.485929	0.44	FALSE	FALSE	FALSE	lHOmtg	0.0003	0.0001574	outcome	TRUE	reported	7719065	6	0.00124565	454888	4.4e-49	ukb-b-14540	Whole body water mass || id:ukb-b-14540	TRUE	reported	igd	2	TRUE
rs112544217	T	C	T	C	-0.0263527	0.0002	0.02215	0.019	FALSE	FALSE	FALSE	lHOmtg	0.0014	0.9002	outcome	TRUE	reported	20222686	2	0.00431443	454888	1e-09	ukb-b-14540	Whole body water mass || id:ukb-b-14540	TRUE	reported	igd	2	TRUE
rs112560164	A	G	A	G	0.0131091	-0.0028	0.190613	0.18	FALSE	FALSE	FALSE	lHOmtg	0.0005	1.695e-09	outcome	TRUE	reported	93112924	14	0.0015893	454888	1.6e-16	ukb-b-14540	Whole body water mass || id:ukb-b-14540	TRUE	reported	igd	2	TRUE
rs112758380	A	G	A	G	0.0171357	-0.002	0.056833	0.068	FALSE	FALSE	FALSE	lHOmtg	0.0007	0.00553	outcome	TRUE	reported	14296329	11	0.0026999	454888	2.2e-10	ukb-b-14540	Whole body water mass || id:ukb-b-14540	TRUE	reported	igd	2	TRUE
rs112957890	G	A	G	A	0.00961824	0.0001	0.264851	0.26	FALSE	FALSE	FALSE	lHOmtg	0.0004	0.7617	outcome	TRUE	reported	36220876	14	0.00142641	454888	1.6e-11	ukb-b-14540	Whole body water mass || id:ukb-b-14540	TRUE	reported	igd	2	TRUE
rs113978196	A	G	A	G	-0.00814629	0.0023	0.251402	0.24	FALSE	FALSE	FALSE	lHOmtg	0.0004	7.901e-09	outcome	TRUE	reported	75916965	15	0.00143607	454888	1.4e-08	ukb-b-14540	Whole body water mass || id:ukb-b-14540	TRUE	reported	igd	2	TRUE
rs114949263	C	T	C	T	-0.0132231	0.0012	0.111778	0.11	FALSE	FALSE	FALSE	lHOmtg	0.0006	0.03572	outcome	TRUE	reported	150498245	7	0.0019796	454888	2.4e-11	ukb-b-14540	Whole body water mass || id:ukb-b-14540	TRUE	reported	igd	2	TRUE
rs115179432	G	A	G	A	-0.0213441	-0.0005	0.071971	0.07	FALSE	FALSE	FALSE	lHOmtg	0.0007	0.4997	outcome	TRUE	reported	33348679	2	0.0024111	454888	8.6e-19	ukb-b-14540	Whole body water mass || id:ukb-b-14540	TRUE	reported	igd	2	TRUE
rs11545482	T	C	T	C	-0.0317309	-0.0002	0.020452	0.019	FALSE	FALSE	FALSE	lHOmtg	0.0014	0.8642	outcome	TRUE	reported	70315987	2	0.00437305	454888	4e-13	ukb-b-14540	Whole body water mass || id:ukb-b-14540	TRUE	reported	igd	2	TRUE
rs11578046	A	G	A	G	-0.0130124	0.0008	0.326562	0.31	FALSE	FALSE	FALSE	lHOmtg	0.0003	0.01002	outcome	TRUE	reported	23425139	1	0.00132136	454888	7e-23	ukb-b-14540	Whole body water mass || id:ukb-b-14540	TRUE	reported	igd	2	TRUE
rs11588850	G	A	G	A	-0.00990108	0.0006	0.169932	0.16	FALSE	FALSE	FALSE	lHOmtg	0.0005	0.216	outcome	TRUE	reported	227927242	1	0.00165419	454888	2.2e-09	ukb-b-14540	Whole body water mass || id:ukb-b-14540	TRUE	reported	igd	2	TRUE
rs11593630	T	C	T	C	-0.00886631	0.0004	0.352985	0.33	FALSE	FALSE	FALSE	lHOmtg	0.0003	0.2149	outcome	TRUE	reported	120491506	10	0.0013004	454888	9.2e-12	ukb-b-14540	Whole body water mass || id:ukb-b-14540	TRUE	reported	igd	2	TRUE
rs11616283	C	T	C	T	0.011357	-0.0002	0.139891	0.14	FALSE	FALSE	FALSE	lHOmtg	0.0005	0.6766	outcome	TRUE	reported	21493853	13	0.00182482	454888	4.9e-10	ukb-b-14540	Whole body water mass || id:ukb-b-14540	TRUE	reported	igd	2	TRUE
rs116165844	T	G	T	G	-0.0105799	0.0013	0.137471	0.14	FALSE	FALSE	FALSE	lHOmtg	0.0005	0.01703	outcome	TRUE	reported	62610556	20	0.00181023	454888	5.1e-09	ukb-b-14540	Whole body water mass || id:ukb-b-14540	TRUE	reported	igd	2	TRUE
rs116337081	T	C	T	C	0.014364	-0.0001	0.070086	0.076	FALSE	FALSE	FALSE	lHOmtg	0.0006	0.8579	outcome	TRUE	reported	183954625	2	0.00243355	454888	3.6e-09	ukb-b-14540	Whole body water mass || id:ukb-b-14540	TRUE	reported	igd	2	TRUE
rs11648796	G	A	G	A	0.0154755	-0.0001	0.231567	0.34	FALSE	FALSE	FALSE	lHOmtg	0.0004	0.7557	outcome	TRUE	reported	792190	16	0.00154658	454888	1.4e-23	ukb-b-14540	Whole body water mass || id:ukb-b-14540	TRUE	reported	igd	2	TRUE
rs11663903	A	G	A	G	0.00764074	-0.0005	0.429038	0.38	FALSE	FALSE	FALSE	lHOmtg	0.0003	0.1219	outcome	TRUE	reported	32762592	18	0.00126254	454888	1.4e-09	ukb-b-14540	Whole body water mass || id:ukb-b-14540	TRUE	reported	igd	2	TRUE
rs1168768	T	C	T	C	0.022083	0.0008	0.975043	0.98	FALSE	FALSE	FALSE	lHOmtg	0.0015	0.5958	outcome	TRUE	reported	66509650	12	0.00398005	454888	2.9e-08	ukb-b-14540	Whole body water mass || id:ukb-b-14540	TRUE	reported	igd	2	TRUE
rs11689727	A	C	A	C	-0.0110477	0	0.33141	0.3	FALSE	FALSE	FALSE	lHOmtg	0.0003	0.9195	outcome	TRUE	reported	25458100	2	0.00131899	454888	5.5e-17	ukb-b-14540	Whole body water mass || id:ukb-b-14540	TRUE	reported	igd	2	TRUE
rs11712872	A	G	A	G	0.0167089	-0.0024	0.115371	0.1	FALSE	FALSE	FALSE	lHOmtg	0.0005	3.899e-06	outcome	TRUE	reported	52835514	3	0.00194134	454888	7.5e-18	ukb-b-14540	Whole body water mass || id:ukb-b-14540	TRUE	reported	igd	2	TRUE
rs117451679	G	A	G	A	0.0127918	-0.0001	0.106085	0.11	FALSE	FALSE	FALSE	lHOmtg	0.0006	0.8379	outcome	TRUE	reported	17245591	12	0.00204907	454888	4.3e-10	ukb-b-14540	Whole body water mass || id:ukb-b-14540	TRUE	reported	igd	2	TRUE
rs117543413	T	C	T	C	-0.0382605	-0.0022	0.017523	0.017	FALSE	FALSE	FALSE	lHOmtg	0.0016	0.1652	outcome	TRUE	reported	79543740	10	0.00478786	454888	1.3e-15	ukb-b-14540	Whole body water mass || id:ukb-b-14540	TRUE	reported	igd	2	TRUE
rs1176314	G	T	G	T	-0.00731525	0.0005	0.550289	0.54	FALSE	FALSE	FALSE	lHOmtg	0.0003	0.1321	outcome	TRUE	reported	81221014	13	0.00125953	454888	6.3e-09	ukb-b-14540	Whole body water mass || id:ukb-b-14540	TRUE	reported	igd	2	TRUE
rs11778491	C	G	C	G	-0.0130386	-0.0001	0.251876	0.24	FALSE	TRUE	FALSE	lHOmtg	0.0004	0.7588	outcome	TRUE	reported	120451362	8	0.00143222	454888	8.7e-20	ukb-b-14540	Whole body water mass || id:ukb-b-14540	TRUE	reported	igd	2	TRUE
rs11785562	A	G	A	G	0.0116752	-0.0004	0.200548	0.2	FALSE	FALSE	FALSE	lHOmtg	0.0004	0.3531	outcome	TRUE	reported	23391493	8	0.00156974	454888	1e-13	ukb-b-14540	Whole body water mass || id:ukb-b-14540	TRUE	reported	igd	2	TRUE
rs11794152	G	A	G	A	0.0104416	-0.0004	0.415088	0.42	FALSE	FALSE	FALSE	lHOmtg	0.0003	0.1926	outcome	TRUE	reported	23345347	9	0.0012649	454888	1.5e-16	ukb-b-14540	Whole body water mass || id:ukb-b-14540	TRUE	reported	igd	2	TRUE
rs117944670	C	T	C	T	-0.0157461	0.0002	0.053207	0.14	FALSE	FALSE	FALSE	lHOmtg	0.0005	0.7207	outcome	TRUE	reported	98645695	10	0.00277058	454888	1.3e-08	ukb-b-14540	Whole body water mass || id:ukb-b-14540	TRUE	reported	igd	2	TRUE
rs1179905	G	A	G	A	0.0101297	-0.0011	0.195094	0.2	FALSE	FALSE	FALSE	lHOmtg	0.0004	0.004751	outcome	TRUE	reported	90322922	6	0.00157327	454888	1.2e-10	ukb-b-14540	Whole body water mass || id:ukb-b-14540	TRUE	reported	igd	2	TRUE
rs11833839	T	C	T	C	0.0164184	0.0007	0.056921	0.1	FALSE	FALSE	FALSE	lHOmtg	0.0006	0.2352	outcome	TRUE	reported	132560957	12	0.00268705	454888	1e-09	ukb-b-14540	Whole body water mass || id:ukb-b-14540	TRUE	reported	igd	2	TRUE
rs11880992	A	G	A	G	0.0139183	0.0003	0.408454	0.42	FALSE	FALSE	FALSE	lHOmtg	0.0003	0.3563	outcome	TRUE	reported	2176403	19	0.00126883	454888	5.4e-28	ukb-b-14540	Whole body water mass || id:ukb-b-14540	TRUE	reported	igd	2	TRUE
rs11925245	G	A	G	A	-0.00992692	0.0001	0.182851	0.27	FALSE	FALSE	FALSE	lHOmtg	0.0004	0.7034	outcome	TRUE	reported	114183579	3	0.00162309	454888	9.6e-10	ukb-b-14540	Whole body water mass || id:ukb-b-14540	TRUE	reported	igd	2	TRUE
rs11997525	A	T	A	T	0.0154468	-0.0007	0.167033	0.19	FALSE	TRUE	FALSE	lHOmtg	0.0004	0.08473	outcome	TRUE	reported	49401982	8	0.00166813	454888	2e-20	ukb-b-14540	Whole body water mass || id:ukb-b-14540	TRUE	reported	igd	2	TRUE
rs12041740	A	G	A	G	-0.0148006	0.0005	0.739858	0.74	FALSE	FALSE	FALSE	lHOmtg	0.0004	0.158	outcome	TRUE	reported	11236524	1	0.00141075	454888	9.5e-26	ukb-b-14540	Whole body water mass || id:ukb-b-14540	TRUE	reported	igd	2	TRUE
rs12072845	A	G	A	G	-0.0138803	0.0012	0.394694	0.4	FALSE	FALSE	FALSE	lHOmtg	0.0003	0.0001491	outcome	TRUE	reported	214630757	1	0.0012684	454888	7.2e-28	ukb-b-14540	Whole body water mass || id:ukb-b-14540	TRUE	reported	igd	2	TRUE
rs12095997	T	C	T	C	0.0225314	0.0011	0.089261	0.093	FALSE	FALSE	FALSE	lHOmtg	0.0005	0.03808	outcome	TRUE	reported	51391845	1	0.00217074	454888	3.1e-25	ukb-b-14540	Whole body water mass || id:ukb-b-14540	TRUE	reported	igd	2	TRUE
rs12119249	T	C	T	C	-0.0119302	-0.0009	0.126522	0.21	FALSE	FALSE	FALSE	lHOmtg	0.0004	0.03578	outcome	TRUE	reported	150469480	1	0.00186673	454888	1.6e-10	ukb-b-14540	Whole body water mass || id:ukb-b-14540	TRUE	reported	igd	2	TRUE
rs12146350	G	C	G	C	-0.00799159	0.0005	0.60171	0.61	FALSE	TRUE	FALSE	lHOmtg	0.0003	0.08677	outcome	TRUE	reported	22843111	10	0.00127358	454888	3.5e-10	ukb-b-14540	Whole body water mass || id:ukb-b-14540	TRUE	reported	igd	2	TRUE
rs12156265	A	G	A	G	0.00801437	-0.0006	0.590472	0.56	FALSE	FALSE	FALSE	lHOmtg	0.0004	0.08527	outcome	TRUE	reported	144848756	8	0.00126711	454888	2.5e-10	ukb-b-14540	Whole body water mass || id:ukb-b-14540	TRUE	reported	igd	2	TRUE
rs12188627	G	A	G	A	-0.0105586	0.0008	0.487748	0.44	FALSE	FALSE	FALSE	lHOmtg	0.0003	0.01165	outcome	TRUE	reported	60720682	5	0.00124224	454888	1.9e-17	ukb-b-14540	Whole body water mass || id:ukb-b-14540	TRUE	reported	igd	2	TRUE
rs12200061	A	G	A	G	-0.00765031	-0.0001	0.405335	0.46	FALSE	FALSE	FALSE	lHOmtg	0.0003	0.8004	outcome	TRUE	reported	83487443	6	0.00126533	454888	1.5e-09	ukb-b-14540	Whole body water mass || id:ukb-b-14540	TRUE	reported	igd	2	TRUE
rs12209223	A	C	A	C	0.0149413	0.0005	0.101304	0.11	FALSE	FALSE	FALSE	lHOmtg	0.0005	0.3649	outcome	TRUE	reported	76164589	6	0.00206431	454888	4.6e-13	ukb-b-14540	Whole body water mass || id:ukb-b-14540	TRUE	reported	igd	2	TRUE
rs12216497	T	C	T	C	-0.0115289	-0.0003	0.561041	0.57	FALSE	FALSE	FALSE	lHOmtg	0.0003	0.3001	outcome	TRUE	reported	19028623	6	0.00125167	454888	3.2e-20	ukb-b-14540	Whole body water mass || id:ukb-b-14540	TRUE	reported	igd	2	TRUE
rs12533548	G	A	G	A	0.00794633	-0.0001	0.651399	0.67	FALSE	FALSE	FALSE	lHOmtg	0.0003	0.864	outcome	TRUE	reported	148660579	7	0.00130933	454888	1.3e-09	ukb-b-14540	Whole body water mass || id:ukb-b-14540	TRUE	reported	igd	2	TRUE
rs12657771	A	G	A	G	-0.0136175	0.0006	0.43867	0.45	FALSE	FALSE	FALSE	lHOmtg	0.0003	0.03856	outcome	TRUE	reported	36787962	5	0.00125734	454888	2.5e-27	ukb-b-14540	Whole body water mass || id:ukb-b-14540	TRUE	reported	igd	2	TRUE
rs12679359	T	G	T	G	-0.0140495	-0.0006	0.136901	0.3	FALSE	FALSE	FALSE	lHOmtg	0.0004	0.1616	outcome	TRUE	reported	130724556	8	0.00181007	454888	8.4e-15	ukb-b-14540	Whole body water mass || id:ukb-b-14540	TRUE	reported	igd	2	TRUE
rs1268947	C	G	C	G	0.0121252	-0.0002	0.125502	0.22	FALSE	TRUE	FALSE	lHOmtg	0.0004	0.6891	outcome	TRUE	reported	121132631	10	0.00187989	454888	1.1e-10	ukb-b-14540	Whole body water mass || id:ukb-b-14540	TRUE	reported	igd	2	TRUE
rs12694042	T	C	T	C	-0.00830698	0.0001	0.501754	0.46	FALSE	FALSE	FALSE	lHOmtg	0.0003	0.7694	outcome	TRUE	reported	207029825	2	0.00124451	454888	2.5e-11	ukb-b-14540	Whole body water mass || id:ukb-b-14540	TRUE	reported	igd	2	TRUE
rs12713004	G	A	G	A	0.017239	0.0005	0.724926	0.75	FALSE	FALSE	FALSE	lHOmtg	0.0004	0.1493	outcome	TRUE	reported	23896049	2	0.00138913	454888	2.3e-35	ukb-b-14540	Whole body water mass || id:ukb-b-14540	TRUE	reported	igd	2	TRUE
rs12764498	C	T	C	T	-0.0153389	0.0011	0.117518	0.13	FALSE	FALSE	FALSE	lHOmtg	0.0006	0.05039	outcome	TRUE	reported	5042294	10	0.0019433	454888	2.9e-15	ukb-b-14540	Whole body water mass || id:ukb-b-14540	TRUE	reported	igd	2	TRUE
rs12820906	G	A	G	A	0.011868	0.0003	0.247202	0.23	FALSE	FALSE	FALSE	lHOmtg	0.0004	0.4567	outcome	TRUE	reported	123493123	12	0.00144344	454888	2e-16	ukb-b-14540	Whole body water mass || id:ukb-b-14540	TRUE	reported	igd	2	TRUE
rs12889702	C	A	C	A	0.00930794	0.0001	0.312847	0.28	FALSE	FALSE	FALSE	lHOmtg	0.0004	0.8298	outcome	TRUE	reported	42894143	14	0.00134637	454888	4.7e-12	ukb-b-14540	Whole body water mass || id:ukb-b-14540	TRUE	reported	igd	2	TRUE
rs12906197	T	C	T	C	-0.010928	0.0003	0.421612	0.39	FALSE	FALSE	FALSE	lHOmtg	0.0003	0.2874	outcome	TRUE	reported	38492199	15	0.0012697	454888	7.5e-18	ukb-b-14540	Whole body water mass || id:ukb-b-14540	TRUE	reported	igd	2	TRUE
rs12907384	C	T	C	T	-0.0120338	0	0.531916	0.5	FALSE	FALSE	FALSE	lHOmtg	0.0003	0.9738	outcome	TRUE	reported	86276000	15	0.00124774	454888	5.2e-22	ukb-b-14540	Whole body water mass || id:ukb-b-14540	TRUE	reported	igd	2	TRUE
rs1296328	C	A	C	A	-0.00867273	0	0.558989	0.52	FALSE	FALSE	FALSE	lHOmtg	0.0003	0.9607	outcome	TRUE	reported	137083193	4	0.00125669	454888	5.2e-12	ukb-b-14540	Whole body water mass || id:ukb-b-14540	TRUE	reported	igd	2	TRUE
rs12981554	G	A	G	A	-0.0086983	-0.0002	0.541859	0.49	FALSE	FALSE	FALSE	lHOmtg	0.0003	0.4796	outcome	TRUE	reported	3416668	19	0.00126049	454888	5.2e-12	ukb-b-14540	Whole body water mass || id:ukb-b-14540	TRUE	reported	igd	2	TRUE
rs13185520	A	G	A	G	-0.00731133	0.0003	0.573746	0.53	FALSE	FALSE	FALSE	lHOmtg	0.0003	0.306	outcome	TRUE	reported	137807260	5	0.00125388	454888	5.5e-09	ukb-b-14540	Whole body water mass || id:ukb-b-14540	TRUE	reported	igd	2	TRUE
rs13235543	T	C	T	C	0.0181151	-0.001	0.128609	0.12	FALSE	FALSE	FALSE	lHOmtg	0.0005	0.0271	outcome	TRUE	reported	73013901	7	0.00185446	454888	1.5e-22	ukb-b-14540	Whole body water mass || id:ukb-b-14540	TRUE	reported	igd	2	TRUE
rs13271368	T	C	T	C	-0.0147742	0.0013	0.237486	0.22	FALSE	FALSE	FALSE	lHOmtg	0.0004	0.0003213	outcome	TRUE	reported	126506140	8	0.00148261	454888	2.2e-23	ukb-b-14540	Whole body water mass || id:ukb-b-14540	TRUE	reported	igd	2	TRUE
rs13299559	T	C	T	C	-0.0102469	0.0012	0.450181	0.42	FALSE	FALSE	FALSE	lHOmtg	0.0003	0.0003452	outcome	TRUE	reported	128041828	9	0.00125264	454888	2.8e-16	ukb-b-14540	Whole body water mass || id:ukb-b-14540	TRUE	reported	igd	2	TRUE
rs13392666	A	T	A	T	0.00856623	0.0001	0.221798	0.21	FALSE	TRUE	FALSE	lHOmtg	0.0005	0.746	outcome	TRUE	reported	128915057	2	0.00149499	454888	1e-08	ukb-b-14540	Whole body water mass || id:ukb-b-14540	TRUE	reported	igd	2	TRUE
rs13430869	T	G	T	G	0.0137741	-0.0002	0.741816	0.62	FALSE	FALSE	FALSE	lHOmtg	0.0003	0.5642	outcome	TRUE	reported	218146818	2	0.00141725	454888	2.5e-22	ukb-b-14540	Whole body water mass || id:ukb-b-14540	TRUE	reported	igd	2	TRUE
rs1374370	A	G	A	G	0.0101595	-0.0008	0.305263	0.27	FALSE	FALSE	FALSE	lHOmtg	0.0004	0.02595	outcome	TRUE	reported	85818273	2	0.00134634	454888	4.5e-14	ukb-b-14540	Whole body water mass || id:ukb-b-14540	TRUE	reported	igd	2	TRUE
rs140493137	A	G	A	G	0.0196583	-0.0004	0.060127	0.054	FALSE	FALSE	FALSE	lHOmtg	0.0008	0.6348	outcome	TRUE	reported	87666916	4	0.00262543	454888	7e-14	ukb-b-14540	Whole body water mass || id:ukb-b-14540	TRUE	reported	igd	2	TRUE
rs1407031	T	C	T	C	-0.0081557	0.0002	0.397362	0.44	FALSE	FALSE	FALSE	lHOmtg	0.0003	0.5264	outcome	TRUE	reported	6542634	20	0.00127795	454888	1.7e-10	ukb-b-14540	Whole body water mass || id:ukb-b-14540	TRUE	reported	igd	2	TRUE
rs1418433	A	G	A	G	-0.00869022	-0.0013	0.587628	0.55	FALSE	FALSE	FALSE	lHOmtg	0.0003	2.667e-05	outcome	TRUE	reported	44752568	6	0.00126027	454888	5.4e-12	ukb-b-14540	Whole body water mass || id:ukb-b-14540	TRUE	reported	igd	2	TRUE
rs1431663	C	A	C	A	-0.00851736	0.0004	0.572126	0.52	FALSE	FALSE	FALSE	lHOmtg	0.0003	0.2868	outcome	TRUE	reported	73460688	8	0.00126211	454888	1.5e-11	ukb-b-14540	Whole body water mass || id:ukb-b-14540	TRUE	reported	igd	2	TRUE
rs143384	G	A	G	A	0.035029	-0.0017	0.404423	0.4	FALSE	FALSE	FALSE	lHOmtg	0.0003	8.029e-08	outcome	TRUE	reported	34025756	20	0.00126843	454888	7.1e-168	ukb-b-14540	Whole body water mass || id:ukb-b-14540	TRUE	reported	igd	2	TRUE
rs146851424	C	A	C	A	0.0598739	-0.0067	0.021626	0.03	FALSE	FALSE	FALSE	lHOmtg	0.0012	9.803e-09	outcome	TRUE	reported	50377910	13	0.00432108	454888	1.2e-43	ukb-b-14540	Whole body water mass || id:ukb-b-14540	TRUE	reported	igd	2	TRUE
rs147110934	T	G	T	G	-0.0314858	0.0004	0.024293	0.025	FALSE	FALSE	FALSE	lHOmtg	0.0013	0.7496	outcome	TRUE	reported	55993436	19	0.00404631	454888	7.2e-15	ukb-b-14540	Whole body water mass || id:ukb-b-14540	TRUE	reported	igd	2	TRUE
rs1478575	A	T	A	T	0.0176135	-0.0004	0.684064	0.59	FALSE	TRUE	FALSE	lHOmtg	0.0003	0.2037	outcome	TRUE	reported	218278555	2	0.00133528	454888	9.9e-40	ukb-b-14540	Whole body water mass || id:ukb-b-14540	TRUE	reported	igd	2	TRUE
rs148096274	C	T	C	T	-0.0207261	0.0002	0.032588	0.03	FALSE	FALSE	FALSE	lHOmtg	0.001	0.8704	outcome	TRUE	reported	179014796	1	0.00356221	454888	5.9e-09	ukb-b-14540	Whole body water mass || id:ukb-b-14540	TRUE	reported	igd	2	TRUE
rs1542224	C	T	C	T	0.0127883	0	0.718952	0.71	FALSE	FALSE	FALSE	lHOmtg	0.0003	0.9929	outcome	TRUE	reported	223963874	2	0.00138051	454888	2e-20	ukb-b-14540	Whole body water mass || id:ukb-b-14540	TRUE	reported	igd	2	TRUE
rs1573891	C	G	C	G	-0.0219381	0.0023	0.158475	0.15	FALSE	TRUE	FALSE	lHOmtg	0.0005	1e-06	outcome	TRUE	reported	99186488	15	0.00171631	454888	2.1e-37	ukb-b-14540	Whole body water mass || id:ukb-b-14540	TRUE	reported	igd	2	TRUE
rs161799	G	A	G	A	-0.00810965	0.0001	0.343566	0.34	FALSE	FALSE	FALSE	lHOmtg	0.0004	0.7645	outcome	TRUE	reported	8015560	1	0.00131315	454888	6.6e-10	ukb-b-14540	Whole body water mass || id:ukb-b-14540	TRUE	reported	igd	2	TRUE
rs1657222	A	G	A	G	0.00816255	0.0004	0.395633	0.42	FALSE	FALSE	FALSE	lHOmtg	0.0003	0.1451	outcome	TRUE	reported	34837139	10	0.0012763	454888	1.6e-10	ukb-b-14540	Whole body water mass || id:ukb-b-14540	TRUE	reported	igd	2	TRUE
rs16942324	A	C	A	C	-0.0369902	0.0009	0.02707	0.025	FALSE	FALSE	FALSE	lHOmtg	0.0013	0.4699	outcome	TRUE	reported	89383854	15	0.00383717	454888	5.4e-22	ukb-b-14540	Whole body water mass || id:ukb-b-14540	TRUE	reported	igd	2	TRUE
rs17011108	C	T	C	T	0.00764096	-0.0004	0.306982	0.32	FALSE	FALSE	FALSE	lHOmtg	0.0004	0.2453	outcome	TRUE	reported	86800806	4	0.00135782	454888	1.8e-08	ukb-b-14540	Whole body water mass || id:ukb-b-14540	TRUE	reported	igd	2	TRUE
rs17042011	T	C	T	C	0.00949499	-0.0002	0.207096	0.21	FALSE	FALSE	FALSE	lHOmtg	0.0004	0.5187	outcome	TRUE	reported	111604727	4	0.00155168	454888	9.4e-10	ukb-b-14540	Whole body water mass || id:ukb-b-14540	TRUE	reported	igd	2	TRUE
rs17197114	C	T	C	T	0.0109272	-0.0001	0.177019	0.17	FALSE	FALSE	FALSE	lHOmtg	0.0005	0.8703	outcome	TRUE	reported	21894526	14	0.00164364	454888	3e-11	ukb-b-14540	Whole body water mass || id:ukb-b-14540	TRUE	reported	igd	2	TRUE
rs17246129	A	G	A	G	0.0125819	-0.0008	0.304766	0.28	FALSE	FALSE	FALSE	lHOmtg	0.0003	0.02032	outcome	TRUE	reported	227259964	2	0.00134845	454888	1.1e-20	ukb-b-14540	Whole body water mass || id:ukb-b-14540	TRUE	reported	igd	2	TRUE
rs17277008	C	T	C	T	0.0144111	-0.0017	0.313429	0.29	FALSE	FALSE	FALSE	lHOmtg	0.0004	1.802e-06	outcome	TRUE	reported	172105162	1	0.00133485	454888	3.6e-27	ukb-b-14540	Whole body water mass || id:ukb-b-14540	TRUE	reported	igd	2	TRUE
rs17345935	C	T	C	T	0.0140844	0.0017	0.066176	0.06	FALSE	FALSE	FALSE	lHOmtg	0.0007	0.0109	outcome	TRUE	reported	170179341	1	0.00249641	454888	1.7e-08	ukb-b-14540	Whole body water mass || id:ukb-b-14540	TRUE	reported	igd	2	TRUE
rs17363646	G	A	G	A	0.0126735	0.0004	0.135709	0.15	FALSE	FALSE	FALSE	lHOmtg	0.0005	0.4407	outcome	TRUE	reported	86823503	1	0.00180638	454888	2.3e-12	ukb-b-14540	Whole body water mass || id:ukb-b-14540	TRUE	reported	igd	2	TRUE
rs17400325	C	T	C	T	0.021353	0.0032	0.04157	0.04	FALSE	FALSE	FALSE	lHOmtg	0.0009	0.0005024	outcome	TRUE	reported	178565913	2	0.00310239	454888	5.9e-12	ukb-b-14540	Whole body water mass || id:ukb-b-14540	TRUE	reported	igd	2	TRUE
rs17443541	C	T	C	T	-0.0107665	0.0008	0.18936	0.19	FALSE	FALSE	FALSE	lHOmtg	0.0004	0.08354	outcome	TRUE	reported	200402624	2	0.00159773	454888	1.6e-11	ukb-b-14540	Whole body water mass || id:ukb-b-14540	TRUE	reported	igd	2	TRUE
rs17556750	A	C	A	C	0.011883	-0.0001	0.288366	0.28	FALSE	FALSE	FALSE	lHOmtg	0.0003	0.683	outcome	TRUE	reported	82155568	4	0.00137134	454888	4.5e-18	ukb-b-14540	Whole body water mass || id:ukb-b-14540	TRUE	reported	igd	2	TRUE
rs1780673	A	G	A	G	0.0125966	-0.0009	0.811346	0.74	FALSE	FALSE	FALSE	lHOmtg	0.0004	0.01149	outcome	TRUE	reported	35758359	20	0.00159312	454888	2.6e-15	ukb-b-14540	Whole body water mass || id:ukb-b-14540	TRUE	reported	igd	2	TRUE
rs17812715	T	G	T	G	0.00700386	0.0003	0.408364	0.38	FALSE	FALSE	FALSE	lHOmtg	0.0003	0.2613	outcome	TRUE	reported	64483207	5	0.00126796	454888	3.3e-08	ukb-b-14540	Whole body water mass || id:ukb-b-14540	TRUE	reported	igd	2	TRUE
rs1813212	G	A	G	A	-0.0085709	0.0004	0.445653	0.46	FALSE	FALSE	FALSE	lHOmtg	0.0003	0.1877	outcome	TRUE	reported	89301382	11	0.00125411	454888	8.2e-12	ukb-b-14540	Whole body water mass || id:ukb-b-14540	TRUE	reported	igd	2	TRUE
rs1841738	G	A	G	A	-0.0112036	0.0006	0.518119	0.56	FALSE	FALSE	FALSE	lHOmtg	0.0003	0.04073	outcome	TRUE	reported	88557753	4	0.00124994	454888	3.1e-19	ukb-b-14540	Whole body water mass || id:ukb-b-14540	TRUE	reported	igd	2	TRUE
rs1846221	C	G	C	G	-0.00951691	-0.0002	0.175176	0.17	FALSE	TRUE	FALSE	lHOmtg	0.0005	0.7007	outcome	TRUE	reported	4667302	10	0.00165959	454888	9.8e-09	ukb-b-14540	Whole body water mass || id:ukb-b-14540	TRUE	reported	igd	2	TRUE
rs1910466	C	T	C	T	-0.00751789	-0.0004	0.498149	0.48	FALSE	FALSE	FALSE	lHOmtg	0.0003	0.1783	outcome	TRUE	reported	147086268	3	0.00124895	454888	1.8e-09	ukb-b-14540	Whole body water mass || id:ukb-b-14540	TRUE	reported	igd	2	TRUE
rs1924936	A	T	A	T	0.0155963	0.0005	0.774417	0.79	FALSE	TRUE	FALSE	lHOmtg	0.0004	0.2532	outcome	TRUE	reported	78443297	13	0.00149154	454888	1.4e-25	ukb-b-14540	Whole body water mass || id:ukb-b-14540	TRUE	reported	igd	2	TRUE
rs1927635	C	T	C	T	0.00923711	-0.0004	0.354173	0.42	FALSE	FALSE	FALSE	lHOmtg	0.0003	0.2673	outcome	TRUE	reported	16461905	9	0.001316	454888	2.2e-12	ukb-b-14540	Whole body water mass || id:ukb-b-14540	TRUE	reported	igd	2	TRUE
rs1928850	T	A	T	A	0.014035	0	0.921905	0.919	FALSE	TRUE	FALSE	lHOmtg	0.0006	0.9621	outcome	TRUE	reported	16765520	9	0.00233368	454888	1.8e-09	ukb-b-14540	Whole body water mass || id:ukb-b-14540	TRUE	reported	igd	2	TRUE
rs1956412	C	T	C	T	-0.0293477	0.0018	0.015842	0.02	FALSE	FALSE	FALSE	lHOmtg	0.0012	0.1328	outcome	TRUE	reported	89151797	14	0.00502258	454888	5.1e-09	ukb-b-14540	Whole body water mass || id:ukb-b-14540	TRUE	reported	igd	2	TRUE
rs1969844	T	C	T	C	0.00987503	-0.0004	0.365582	0.41	FALSE	FALSE	FALSE	lHOmtg	0.0003	0.2128	outcome	TRUE	reported	33784140	6	0.0012918	454888	2.1e-14	ukb-b-14540	Whole body water mass || id:ukb-b-14540	TRUE	reported	igd	2	TRUE
rs1971955	G	A	G	A	-0.0140554	-0.0014	0.854108	0.76	FALSE	FALSE	FALSE	lHOmtg	0.0004	0.0004549	outcome	TRUE	reported	122420437	12	0.00176367	454888	1.6e-15	ukb-b-14540	Whole body water mass || id:ukb-b-14540	TRUE	reported	igd	2	TRUE
rs2005172	C	A	C	A	0.0227755	-0.0002	0.639775	0.59	FALSE	FALSE	FALSE	lHOmtg	0.0003	0.4874	outcome	TRUE	reported	61996255	17	0.00131255	454888	1.9e-67	ukb-b-14540	Whole body water mass || id:ukb-b-14540	TRUE	reported	igd	2	TRUE
rs2015561	G	A	G	A	-0.0115984	0.0008	0.42422	0.43	FALSE	FALSE	FALSE	lHOmtg	0.0003	0.009721	outcome	TRUE	reported	38593294	17	0.00125899	454888	3.2e-20	ukb-b-14540	Whole body water mass || id:ukb-b-14540	TRUE	reported	igd	2	TRUE
rs2101975	G	A	G	A	-0.0165261	-0.0011	0.432205	0.45	FALSE	FALSE	FALSE	lHOmtg	0.0003	0.0005026	outcome	TRUE	reported	106216667	4	0.00125737	454888	1.9e-39	ukb-b-14540	Whole body water mass || id:ukb-b-14540	TRUE	reported	igd	2	TRUE
rs2122823	T	C	T	C	0.0103783	0.0001	0.210646	0.28	FALSE	FALSE	FALSE	lHOmtg	0.0004	0.696	outcome	TRUE	reported	25939161	7	0.00154197	454888	1.7e-11	ukb-b-14540	Whole body water mass || id:ukb-b-14540	TRUE	reported	igd	2	TRUE
rs213997	A	G	A	G	0.00767109	0	0.659755	0.64	FALSE	FALSE	FALSE	lHOmtg	0.0003	0.9803	outcome	TRUE	reported	166367429	6	0.00133088	454888	8.2e-09	ukb-b-14540	Whole body water mass || id:ukb-b-14540	TRUE	reported	igd	2	TRUE
rs2140046	C	T	C	T	-0.0117772	0.0001	0.3635	0.36	FALSE	FALSE	FALSE	lHOmtg	0.0003	0.7764	outcome	TRUE	reported	169706079	2	0.00128866	454888	6.3e-20	ukb-b-14540	Whole body water mass || id:ukb-b-14540	TRUE	reported	igd	2	TRUE
rs2163832	C	T	C	T	-0.0131265	-0.0006	0.66014	0.67	FALSE	FALSE	FALSE	lHOmtg	0.0003	0.05372	outcome	TRUE	reported	10745764	19	0.00131783	454888	2.3e-23	ukb-b-14540	Whole body water mass || id:ukb-b-14540	TRUE	reported	igd	2	TRUE
rs2197563	A	G	A	G	0.0101699	-0.0014	0.594858	0.63	FALSE	FALSE	FALSE	lHOmtg	0.0003	7.566e-06	outcome	TRUE	reported	233687080	2	0.00126403	454888	8.6e-16	ukb-b-14540	Whole body water mass || id:ukb-b-14540	TRUE	reported	igd	2	TRUE
rs2225226	T	C	T	C	-0.0297564	0.0021	0.215983	0.21	FALSE	FALSE	FALSE	lHOmtg	0.0004	3.196e-07	outcome	TRUE	reported	51127270	13	0.001518	454888	1.5e-85	ukb-b-14540	Whole body water mass || id:ukb-b-14540	TRUE	reported	igd	2	TRUE
rs224048	A	G	A	G	-0.0073128	0.0003	0.549814	0.5	FALSE	FALSE	FALSE	lHOmtg	0.0003	0.3358	outcome	TRUE	reported	64491549	10	0.00124821	454888	4.7e-09	ukb-b-14540	Whole body water mass || id:ukb-b-14540	TRUE	reported	igd	2	TRUE
rs2252720	T	C	T	C	-0.0133221	-0.0003	0.674078	0.64	FALSE	FALSE	FALSE	lHOmtg	0.0003	0.4358	outcome	TRUE	reported	21223663	20	0.00133958	454888	2.7e-23	ukb-b-14540	Whole body water mass || id:ukb-b-14540	TRUE	reported	igd	2	TRUE
rs2252909	T	C	T	C	-0.00728397	-0.0004	0.657281	0.66	FALSE	FALSE	FALSE	lHOmtg	0.0003	0.2096	outcome	TRUE	reported	2278609	17	0.00133436	454888	4.8e-08	ukb-b-14540	Whole body water mass || id:ukb-b-14540	TRUE	reported	igd	2	TRUE
rs2270894	G	C	G	C	-0.0172589	0.0008	0.203277	0.24	FALSE	TRUE	FALSE	lHOmtg	0.0005	0.1099	outcome	TRUE	reported	9975386	3	0.00160141	454888	4.4e-27	ukb-b-14540	Whole body water mass || id:ukb-b-14540	TRUE	reported	igd	2	TRUE
rs2296316	C	T	C	T	-0.0102414	0.0004	0.464507	0.52	FALSE	FALSE	FALSE	lHOmtg	0.0003	0.2656	outcome	TRUE	reported	65520246	14	0.00125871	454888	4.1e-16	ukb-b-14540	Whole body water mass || id:ukb-b-14540	TRUE	reported	igd	2	TRUE
rs2300669	A	C	A	C	-0.0113142	0.0029	0.386264	0.42	FALSE	FALSE	FALSE	lHOmtg	0.0003	5.006e-21	outcome	TRUE	reported	38541318	3	0.00127413	454888	6.7e-19	ukb-b-14540	Whole body water mass || id:ukb-b-14540	TRUE	reported	igd	2	TRUE
rs2332175	A	G	A	G	-0.00772881	0.0005	0.546996	0.57	FALSE	FALSE	FALSE	lHOmtg	0.0003	0.1038	outcome	TRUE	reported	70345411	14	0.00126131	454888	8.9e-10	ukb-b-14540	Whole body water mass || id:ukb-b-14540	TRUE	reported	igd	2	TRUE
rs236587	C	T	C	T	-0.00821708	-0.001	0.73723	0.67	FALSE	FALSE	FALSE	lHOmtg	0.0003	0.002749	outcome	TRUE	reported	68203915	17	0.00142939	454888	9e-09	ukb-b-14540	Whole body water mass || id:ukb-b-14540	TRUE	reported	igd	2	TRUE
rs237738	C	T	C	T	0.00960649	0.0002	0.822687	0.75	FALSE	FALSE	FALSE	lHOmtg	0.0004	0.577	outcome	TRUE	reported	47904920	20	0.00163199	454888	3.9e-09	ukb-b-14540	Whole body water mass || id:ukb-b-14540	TRUE	reported	igd	2	TRUE
rs2422054	A	T	A	T	0.00789579	0.0002	0.631034	0.59	FALSE	TRUE	FALSE	lHOmtg	0.0003	0.5424	outcome	TRUE	reported	161382474	5	0.00128795	454888	8.8e-10	ukb-b-14540	Whole body water mass || id:ukb-b-14540	TRUE	reported	igd	2	TRUE
rs2427320	G	A	G	A	-0.00836613	0.0012	0.231515	0.21	FALSE	FALSE	FALSE	lHOmtg	0.0004	0.001323	outcome	TRUE	reported	60976723	20	0.00147811	454888	1.5e-08	ukb-b-14540	Whole body water mass || id:ukb-b-14540	TRUE	reported	igd	2	TRUE
rs244711	T	C	T	C	0.0166438	-0.0014	0.685826	0.69	FALSE	FALSE	FALSE	lHOmtg	0.0004	0.001799	outcome	TRUE	reported	176509193	5	0.00143559	454888	4.4e-31	ukb-b-14540	Whole body water mass || id:ukb-b-14540	TRUE	reported	igd	2	TRUE
rs247008	G	A	G	A	0.0125559	-0.001	0.670453	0.62	FALSE	FALSE	FALSE	lHOmtg	0.0003	0.00175	outcome	TRUE	reported	131447104	5	0.00132938	454888	3.6e-21	ukb-b-14540	Whole body water mass || id:ukb-b-14540	TRUE	reported	igd	2	TRUE
rs2521349	A	G	A	G	0.00779244	0.0003	0.385018	0.41	FALSE	FALSE	FALSE	lHOmtg	0.0003	0.267	outcome	TRUE	reported	67503501	17	0.0012837	454888	1.3e-09	ukb-b-14540	Whole body water mass || id:ukb-b-14540	TRUE	reported	igd	2	TRUE
rs2524137	T	C	T	C	-0.020514	0.0013	0.695984	0.71	FALSE	FALSE	FALSE	lHOmtg	0.0004	0.0002201	outcome	TRUE	reported	31264582	6	0.00135252	454888	5.8e-52	ukb-b-14540	Whole body water mass || id:ukb-b-14540	TRUE	reported	igd	2	TRUE
rs2533879	A	G	A	G	-0.0202871	0.0001	0.29977	0.29	FALSE	FALSE	FALSE	lHOmtg	0.0003	0.6523	outcome	TRUE	reported	2859847	7	0.00135654	454888	1.4e-50	ukb-b-14540	Whole body water mass || id:ukb-b-14540	TRUE	reported	igd	2	TRUE
rs254963	G	A	G	A	-0.00862838	0.0001	0.44653	0.46	FALSE	FALSE	FALSE	lHOmtg	0.0003	0.7325	outcome	TRUE	reported	171224403	5	0.00125834	454888	7e-12	ukb-b-14540	Whole body water mass || id:ukb-b-14540	TRUE	reported	igd	2	TRUE
rs2578557	T	C	T	C	-0.00938887	0.0007	0.641694	0.58	FALSE	FALSE	FALSE	lHOmtg	0.0003	0.02167	outcome	TRUE	reported	5473063	5	0.00129696	454888	4.5e-13	ukb-b-14540	Whole body water mass || id:ukb-b-14540	TRUE	reported	igd	2	TRUE
rs25849	G	C	G	C	0.0169274	-0.0008	0.288768	0.34	FALSE	TRUE	FALSE	lHOmtg	0.0004	0.03051	outcome	TRUE	reported	2265071	16	0.00137893	454888	1.2e-34	ukb-b-14540	Whole body water mass || id:ukb-b-14540	TRUE	reported	igd	2	TRUE
rs2602713	C	A	C	A	0.0110158	0.0001	0.440222	0.41	FALSE	FALSE	FALSE	lHOmtg	0.0003	0.8224	outcome	TRUE	reported	4910021	19	0.00126717	454888	3.5e-18	ukb-b-14540	Whole body water mass || id:ukb-b-14540	TRUE	reported	igd	2	TRUE
rs2663125	C	T	C	T	-0.00890501	-0.0004	0.690666	0.69	FALSE	FALSE	FALSE	lHOmtg	0.0003	0.29	outcome	TRUE	reported	99563891	15	0.00134843	454888	4e-11	ukb-b-14540	Whole body water mass || id:ukb-b-14540	TRUE	reported	igd	2	TRUE
rs2721938	T	C	T	C	-0.0121483	0	0.600475	0.64	FALSE	FALSE	FALSE	lHOmtg	0.0003	0.8868	outcome	TRUE	reported	116635611	8	0.00127235	454888	1.3e-21	ukb-b-14540	Whole body water mass || id:ukb-b-14540	TRUE	reported	igd	2	TRUE
rs2740761	T	C	T	C	0.00883947	0.0001	0.20844	0.19	FALSE	FALSE	FALSE	lHOmtg	0.0004	0.7975	outcome	TRUE	reported	55255986	7	0.00154832	454888	1.1e-08	ukb-b-14540	Whole body water mass || id:ukb-b-14540	TRUE	reported	igd	2	TRUE
rs2803888	A	C	A	C	-0.00901308	0	0.41562	0.44	FALSE	FALSE	FALSE	lHOmtg	0.0003	0.9942	outcome	TRUE	reported	219004615	1	0.00125765	454888	7.7e-13	ukb-b-14540	Whole body water mass || id:ukb-b-14540	TRUE	reported	igd	2	TRUE
rs2807742	A	G	A	G	-0.00906322	0.0006	0.770584	0.79	FALSE	FALSE	FALSE	lHOmtg	0.0004	0.1511	outcome	TRUE	reported	28781367	10	0.00148633	454888	1.1e-09	ukb-b-14540	Whole body water mass || id:ukb-b-14540	TRUE	reported	igd	2	TRUE
rs281385	G	A	G	A	-0.0120097	0.0015	0.879223	0.86	FALSE	FALSE	FALSE	lHOmtg	0.0005	0.0008858	outcome	TRUE	reported	49217261	19	0.00191437	454888	3.5e-10	ukb-b-14540	Whole body water mass || id:ukb-b-14540	TRUE	reported	igd	2	TRUE
rs282303	A	C	A	C	0.0131157	-0.0004	0.090042	0.096	FALSE	FALSE	FALSE	lHOmtg	0.0006	0.5407	outcome	TRUE	reported	67315659	5	0.00217741	454888	1.7e-09	ukb-b-14540	Whole body water mass || id:ukb-b-14540	TRUE	reported	igd	2	TRUE
rs28409699	T	C	T	C	-0.0117189	0.0003	0.11923	0.11	FALSE	FALSE	FALSE	lHOmtg	0.0006	0.6411	outcome	TRUE	reported	32571295	6	0.00191457	454888	9.3e-10	ukb-b-14540	Whole body water mass || id:ukb-b-14540	TRUE	reported	igd	2	TRUE
rs284662	C	T	C	T	-0.00913001	-0.0008	0.61978	0.58	FALSE	FALSE	FALSE	lHOmtg	0.0003	0.01609	outcome	TRUE	reported	41932275	19	0.0012831	454888	1.1e-12	ukb-b-14540	Whole body water mass || id:ukb-b-14540	TRUE	reported	igd	2	TRUE
rs28620532	G	A	G	A	0.0180884	0.0004	0.349053	0.36	FALSE	FALSE	FALSE	lHOmtg	0.0003	0.2372	outcome	TRUE	reported	98216876	9	0.00131068	454888	2.5e-43	ukb-b-14540	Whole body water mass || id:ukb-b-14540	TRUE	reported	igd	2	TRUE
rs2884345	A	G	A	G	-0.0078325	0.0009	0.710254	0.71	FALSE	FALSE	FALSE	lHOmtg	0.0003	0.006927	outcome	TRUE	reported	53323211	14	0.00137525	454888	1.2e-08	ukb-b-14540	Whole body water mass || id:ukb-b-14540	TRUE	reported	igd	2	TRUE
rs2885697	T	G	T	G	-0.0187691	-0.0007	0.665236	0.67	FALSE	FALSE	FALSE	lHOmtg	0.0003	0.03418	outcome	TRUE	reported	41544279	1	0.0013114	454888	1.8e-46	ukb-b-14540	Whole body water mass || id:ukb-b-14540	TRUE	reported	igd	2	TRUE
rs2897968	A	G	A	G	0.0154794	-0.0005	0.607013	0.63	FALSE	FALSE	FALSE	lHOmtg	0.0003	0.1119	outcome	TRUE	reported	46763686	12	0.00127467	454888	6.2e-34	ukb-b-14540	Whole body water mass || id:ukb-b-14540	TRUE	reported	igd	2	TRUE
rs2900208	A	C	A	C	0.0137327	0.0001	0.353558	0.35	FALSE	FALSE	FALSE	lHOmtg	0.0003	0.8114	outcome	TRUE	reported	11878464	12	0.001301	454888	4.8e-26	ukb-b-14540	Whole body water mass || id:ukb-b-14540	TRUE	reported	igd	2	TRUE
rs2920974	C	A	C	A	0.0071754	-0.0009	0.560036	0.52	FALSE	FALSE	FALSE	lHOmtg	0.0003	0.003855	outcome	TRUE	reported	55537126	2	0.00125348	454888	1e-08	ukb-b-14540	Whole body water mass || id:ukb-b-14540	TRUE	reported	igd	2	TRUE
rs294382	C	A	C	A	-0.00759781	0	0.720121	0.75	FALSE	FALSE	FALSE	lHOmtg	0.0004	0.9122	outcome	TRUE	reported	30607515	11	0.00138683	454888	4.3e-08	ukb-b-14540	Whole body water mass || id:ukb-b-14540	TRUE	reported	igd	2	TRUE
rs2952615	C	G	C	G	-0.0121119	0.0004	0.617529	0.64	FALSE	TRUE	FALSE	lHOmtg	0.0003	0.2014	outcome	TRUE	reported	112138888	5	0.00127879	454888	2.8e-21	ukb-b-14540	Whole body water mass || id:ukb-b-14540	TRUE	reported	igd	2	TRUE
rs2979649	G	A	G	A	0.00964894	-0.0003	0.173714	0.19	FALSE	FALSE	FALSE	lHOmtg	0.0004	0.4969	outcome	TRUE	reported	6315856	8	0.00164735	454888	4.7e-09	ukb-b-14540	Whole body water mass || id:ukb-b-14540	TRUE	reported	igd	2	TRUE
rs2993531	C	A	C	A	0.00916963	-0.0003	0.589215	0.55	FALSE	FALSE	FALSE	lHOmtg	0.0003	0.3253	outcome	TRUE	reported	212190116	1	0.00125813	454888	3.1e-13	ukb-b-14540	Whole body water mass || id:ukb-b-14540	TRUE	reported	igd	2	TRUE
rs29946	C	T	C	T	0.00751577	0.0002	0.557058	0.51	FALSE	FALSE	FALSE	lHOmtg	0.0003	0.5592	outcome	TRUE	reported	34299865	19	0.00127571	454888	3.8e-09	ukb-b-14540	Whole body water mass || id:ukb-b-14540	TRUE	reported	igd	2	TRUE
rs310796	T	G	T	G	0.0110215	-0.0006	0.680917	0.7	FALSE	FALSE	FALSE	lHOmtg	0.0003	0.08561	outcome	TRUE	reported	77453226	12	0.00133707	454888	1.7e-16	ukb-b-14540	Whole body water mass || id:ukb-b-14540	TRUE	reported	igd	2	TRUE
rs3110496	G	A	G	A	0.0085875	0	0.686146	0.69	FALSE	FALSE	FALSE	lHOmtg	0.0003	0.9173	outcome	TRUE	reported	27917771	17	0.00134098	454888	1.5e-10	ukb-b-14540	Whole body water mass || id:ukb-b-14540	TRUE	reported	igd	2	TRUE
rs31211	A	G	A	G	-0.0130702	0.0009	0.251069	0.34	FALSE	FALSE	FALSE	lHOmtg	0.0003	0.007826	outcome	TRUE	reported	134363145	5	0.00143248	454888	7.2e-20	ukb-b-14540	Whole body water mass || id:ukb-b-14540	TRUE	reported	igd	2	TRUE
rs3212260	T	A	T	A	0.0131933	-0.0002	0.25791	0.24	FALSE	TRUE	FALSE	lHOmtg	0.0004	0.6282	outcome	TRUE	reported	24804088	14	0.00142589	454888	2.2e-20	ukb-b-14540	Whole body water mass || id:ukb-b-14540	TRUE	reported	igd	2	TRUE
rs34017457	A	G	A	G	0.0502689	0.0017	0.006952	0.0092	FALSE	FALSE	FALSE	lHOmtg	0.0021	0.4079	outcome	TRUE	reported	67166731	16	0.00748821	454888	1.9e-11	ukb-b-14540	Whole body water mass || id:ukb-b-14540	TRUE	reported	igd	2	TRUE
rs34055910	G	A	G	A	-0.00739688	0.0002	0.378525	0.38	FALSE	FALSE	FALSE	lHOmtg	0.0003	0.5235	outcome	TRUE	reported	64460104	17	0.00128627	454888	8.9e-09	ukb-b-14540	Whole body water mass || id:ukb-b-14540	TRUE	reported	igd	2	TRUE
rs34147411	T	C	T	C	0.0127833	-0.002	0.146051	0.15	FALSE	FALSE	FALSE	lHOmtg	0.0005	0.0001645	outcome	TRUE	reported	68081246	16	0.00177922	454888	6.7e-13	ukb-b-14540	Whole body water mass || id:ukb-b-14540	TRUE	reported	igd	2	TRUE
rs34227797	C	G	C	G	0.00811482	-0.0017	0.310277	0.3	FALSE	TRUE	FALSE	lHOmtg	0.0004	5.991e-06	outcome	TRUE	reported	159982551	4	0.001343	454888	1.5e-09	ukb-b-14540	Whole body water mass || id:ukb-b-14540	TRUE	reported	igd	2	TRUE
rs34345560	A	G	A	G	0.00892539	0	0.194812	0.21	FALSE	FALSE	FALSE	lHOmtg	0.0004	0.9474	outcome	TRUE	reported	69081998	11	0.00158218	454888	1.7e-08	ukb-b-14540	Whole body water mass || id:ukb-b-14540	TRUE	reported	igd	2	TRUE
rs34345690	G	A	G	A	0.00813988	0	0.227011	0.31	FALSE	FALSE	FALSE	lHOmtg	0.0003	0.9054	outcome	TRUE	reported	192445575	3	0.00148146	454888	3.9e-08	ukb-b-14540	Whole body water mass || id:ukb-b-14540	TRUE	reported	igd	2	TRUE
rs34693680	T	C	T	C	0.0142144	-0.0004	0.132003	0.12	FALSE	FALSE	FALSE	lHOmtg	0.0005	0.4142	outcome	TRUE	reported	98665549	3	0.00183241	454888	8.7e-15	ukb-b-14540	Whole body water mass || id:ukb-b-14540	TRUE	reported	igd	2	TRUE
rs34776209	T	C	T	C	-0.0170947	-0.001	0.24748	0.23	FALSE	FALSE	FALSE	lHOmtg	0.0004	0.01348	outcome	TRUE	reported	23513093	7	0.00144322	454888	2.3e-32	ukb-b-14540	Whole body water mass || id:ukb-b-14540	TRUE	reported	igd	2	TRUE
rs34825238	T	G	T	G	0.00881054	0.0007	0.254903	0.24	FALSE	FALSE	FALSE	lHOmtg	0.0004	0.084	outcome	TRUE	reported	103328352	12	0.00144514	454888	1.1e-09	ukb-b-14540	Whole body water mass || id:ukb-b-14540	TRUE	reported	igd	2	TRUE
rs34848742	G	T	G	T	-0.0147164	-0.0005	0.788253	0.78	FALSE	FALSE	FALSE	lHOmtg	0.0004	0.1679	outcome	TRUE	reported	123828042	4	0.001519	454888	3.4e-22	ukb-b-14540	Whole body water mass || id:ukb-b-14540	TRUE	reported	igd	2	TRUE
rs34879158	C	A	C	A	-0.021648	0.0015	0.262788	0.24	FALSE	FALSE	FALSE	lHOmtg	0.0004	4.719e-05	outcome	TRUE	reported	32300634	20	0.00141698	454888	1.1e-52	ukb-b-14540	Whole body water mass || id:ukb-b-14540	TRUE	reported	igd	2	TRUE
rs34924814	C	A	C	A	0.00894012	-0.0001	0.309168	0.3	FALSE	FALSE	FALSE	lHOmtg	0.0004	0.817	outcome	TRUE	reported	217817062	1	0.00137467	454888	7.8e-11	ukb-b-14540	Whole body water mass || id:ukb-b-14540	TRUE	reported	igd	2	TRUE
rs35506085	A	G	A	G	-0.0195304	0.0024	0.1851	0.28	FALSE	FALSE	FALSE	lHOmtg	0.0004	8.81e-11	outcome	TRUE	reported	2165576	11	0.00161475	454888	1.1e-33	ukb-b-14540	Whole body water mass || id:ukb-b-14540	TRUE	reported	igd	2	TRUE
rs35665085	A	G	A	G	-0.0165779	0.0023	0.055965	0.061	FALSE	FALSE	FALSE	lHOmtg	0.0008	0.005885	outcome	TRUE	reported	17625915	22	0.00271477	454888	1e-09	ukb-b-14540	Whole body water mass || id:ukb-b-14540	TRUE	reported	igd	2	TRUE
rs35756741	T	C	T	C	-0.0157891	-0.0019	0.092387	0.098	FALSE	FALSE	FALSE	lHOmtg	0.0006	0.001361	outcome	TRUE	reported	12868701	12	0.00215762	454888	2.5e-13	ukb-b-14540	Whole body water mass || id:ukb-b-14540	TRUE	reported	igd	2	TRUE
rs35874463	G	A	G	A	0.0176963	0.0003	0.057662	0.05	FALSE	FALSE	FALSE	lHOmtg	0.0009	0.7407	outcome	TRUE	reported	67457698	15	0.00267018	454888	3.4e-11	ukb-b-14540	Whole body water mass || id:ukb-b-14540	TRUE	reported	igd	2	TRUE
rs36000545	G	A	G	A	-0.0162843	0.0006	0.395729	0.39	FALSE	FALSE	FALSE	lHOmtg	0.0004	0.08845	outcome	TRUE	reported	79093822	17	0.00129019	454888	1.6e-36	ukb-b-14540	Whole body water mass || id:ukb-b-14540	TRUE	reported	igd	2	TRUE
rs36100359	A	G	A	G	-0.0113753	0	0.139417	0.14	FALSE	FALSE	FALSE	lHOmtg	0.0005	0.9901	outcome	TRUE	reported	21578007	14	0.00179748	454888	2.5e-10	ukb-b-14540	Whole body water mass || id:ukb-b-14540	TRUE	reported	igd	2	TRUE
rs36696	T	G	T	G	-0.00893598	0.0005	0.50512	0.48	FALSE	FALSE	FALSE	lHOmtg	0.0003	0.1402	outcome	TRUE	reported	127549576	5	0.00124219	454888	6.3e-13	ukb-b-14540	Whole body water mass || id:ukb-b-14540	TRUE	reported	igd	2	TRUE
rs3740591	T	C	T	C	0.0113917	0.0003	0.445339	0.41	FALSE	FALSE	FALSE	lHOmtg	0.0004	0.5406	outcome	TRUE	reported	70287303	10	0.00126448	454888	2.1e-19	ukb-b-14540	Whole body water mass || id:ukb-b-14540	TRUE	reported	igd	2	TRUE
rs3751866	C	T	C	T	-0.00810787	0.0003	0.247483	0.25	FALSE	FALSE	FALSE	lHOmtg	0.0004	0.4125	outcome	TRUE	reported	84771304	16	0.00144602	454888	2.1e-08	ukb-b-14540	Whole body water mass || id:ukb-b-14540	TRUE	reported	igd	2	TRUE
rs3809569	G	A	G	A	0.0141359	-0.0013	0.24333	0.23	FALSE	FALSE	FALSE	lHOmtg	0.0004	0.0006122	outcome	TRUE	reported	66999828	15	0.00145581	454888	2.7e-22	ukb-b-14540	Whole body water mass || id:ukb-b-14540	TRUE	reported	igd	2	TRUE
rs3812550	G	A	G	A	0.00709868	-0.0005	0.476058	0.45	FALSE	FALSE	FALSE	lHOmtg	0.0003	0.1544	outcome	TRUE	reported	139252879	9	0.00124724	454888	1.3e-08	ukb-b-14540	Whole body water mass || id:ukb-b-14540	TRUE	reported	igd	2	TRUE
rs3853252	A	G	A	G	0.0155313	-0.0001	0.454869	0.45	FALSE	FALSE	FALSE	lHOmtg	0.0003	0.6399	outcome	TRUE	reported	152170247	6	0.00125097	454888	2.2e-35	ukb-b-14540	Whole body water mass || id:ukb-b-14540	TRUE	reported	igd	2	TRUE
rs3853474	T	C	T	C	-0.00759191	0	0.376996	0.43	FALSE	FALSE	FALSE	lHOmtg	0.0003	0.9039	outcome	TRUE	reported	141816555	5	0.00128029	454888	3e-09	ukb-b-14540	Whole body water mass || id:ukb-b-14540	TRUE	reported	igd	2	TRUE
rs3925	A	G	A	G	-0.0108083	-0.0001	0.244838	0.26	FALSE	FALSE	FALSE	lHOmtg	0.0004	0.7436	outcome	TRUE	reported	38281658	8	0.00144861	454888	8.6e-14	ukb-b-14540	Whole body water mass || id:ukb-b-14540	TRUE	reported	igd	2	TRUE
rs3990738	G	A	G	A	-0.00824038	0.0006	0.542727	0.46	FALSE	FALSE	FALSE	lHOmtg	0.0004	0.154	outcome	TRUE	reported	152295198	4	0.00131648	454888	3.9e-10	ukb-b-14540	Whole body water mass || id:ukb-b-14540	TRUE	reported	igd	2	TRUE
rs41271299	T	C	T	C	0.041095	0.0015	0.051247	0.05	FALSE	FALSE	FALSE	lHOmtg	0.0009	0.1175	outcome	TRUE	reported	19839415	6	0.00281011	454888	2e-48	ukb-b-14540	Whole body water mass || id:ukb-b-14540	TRUE	reported	igd	2	TRUE
rs41311445	C	A	C	A	-0.0241375	-0.0011	0.095782	0.11	FALSE	FALSE	FALSE	lHOmtg	0.0006	0.07225	outcome	TRUE	reported	42070374	22	0.00212421	454888	6.4e-30	ukb-b-14540	Whole body water mass || id:ukb-b-14540	TRUE	reported	igd	2	TRUE
rs41458449	C	G	C	G	-0.0107519	-0.0003	0.143902	0.26	FALSE	TRUE	FALSE	lHOmtg	0.0004	0.4299	outcome	TRUE	reported	46929951	2	0.00177074	454888	1.3e-09	ukb-b-14540	Whole body water mass || id:ukb-b-14540	TRUE	reported	igd	2	TRUE
rs4240326	G	A	G	A	-0.0212778	-0.0001	0.550145	0.57	FALSE	FALSE	FALSE	lHOmtg	0.0003	0.8224	outcome	TRUE	reported	145839264	4	0.00124762	454888	3.2e-65	ukb-b-14540	Whole body water mass || id:ukb-b-14540	TRUE	reported	igd	2	TRUE
rs4282339	A	G	A	G	-0.0189653	0.0001	0.207608	0.2	FALSE	FALSE	FALSE	lHOmtg	0.0004	0.8502	outcome	TRUE	reported	168256240	5	0.00152768	454888	2.2e-35	ukb-b-14540	Whole body water mass || id:ukb-b-14540	TRUE	reported	igd	2	TRUE
rs4369779	C	T	C	T	0.0257115	-0.0008	0.788958	0.8	FALSE	FALSE	FALSE	lHOmtg	0.0004	0.02556	outcome	TRUE	reported	20735408	18	0.0015261	454888	1.1e-63	ukb-b-14540	Whole body water mass || id:ukb-b-14540	TRUE	reported	igd	2	TRUE
rs4387792	C	T	C	T	-0.00719709	0.0006	0.666844	0.65	FALSE	FALSE	FALSE	lHOmtg	0.0003	0.04607	outcome	TRUE	reported	113691288	2	0.00131499	454888	4.4e-08	ukb-b-14540	Whole body water mass || id:ukb-b-14540	TRUE	reported	igd	2	TRUE
rs4439140	A	G	A	G	-0.00845893	0.0002	0.417656	0.41	FALSE	FALSE	FALSE	lHOmtg	0.0003	0.4555	outcome	TRUE	reported	23113908	8	0.00129309	454888	6.1e-11	ukb-b-14540	Whole body water mass || id:ukb-b-14540	TRUE	reported	igd	2	TRUE
rs4504126	C	A	C	A	0.0248825	-0.0023	0.027499	0.03	FALSE	FALSE	FALSE	lHOmtg	0.0011	0.02643	outcome	TRUE	reported	33600582	3	0.00380484	454888	6.2e-11	ukb-b-14540	Whole body water mass || id:ukb-b-14540	TRUE	reported	igd	2	TRUE
rs4635681	G	A	G	A	0.0110224	-0.0007	0.156251	0.15	FALSE	FALSE	FALSE	lHOmtg	0.0004	0.1192	outcome	TRUE	reported	152310614	3	0.00170857	454888	1.1e-10	ukb-b-14540	Whole body water mass || id:ukb-b-14540	TRUE	reported	igd	2	TRUE
rs4675801	T	C	T	C	-0.0106285	0.0012	0.45593	0.47	FALSE	FALSE	FALSE	lHOmtg	0.0003	6.755e-05	outcome	TRUE	reported	242493511	2	0.00124676	454888	1.5e-17	ukb-b-14540	Whole body water mass || id:ukb-b-14540	TRUE	reported	igd	2	TRUE
rs4735761	C	A	C	A	0.0189267	-0.0004	0.285631	0.27	FALSE	FALSE	FALSE	lHOmtg	0.0003	0.2076	outcome	TRUE	reported	78097161	8	0.00137815	454888	6.4e-43	ukb-b-14540	Whole body water mass || id:ukb-b-14540	TRUE	reported	igd	2	TRUE
rs4740292	G	A	G	A	0.0105487	0.0001	0.833856	0.81	FALSE	FALSE	FALSE	lHOmtg	0.0004	0.8897	outcome	TRUE	reported	134468311	9	0.00167544	454888	3.1e-10	ukb-b-14540	Whole body water mass || id:ukb-b-14540	TRUE	reported	igd	2	TRUE
rs4795318	T	C	T	C	0.00903785	0.0002	0.520326	0.46	FALSE	FALSE	FALSE	lHOmtg	0.0003	0.5729	outcome	TRUE	reported	36949053	17	0.00124719	454888	4.3e-13	ukb-b-14540	Whole body water mass || id:ukb-b-14540	TRUE	reported	igd	2	TRUE
rs4800670	C	G	C	G	-0.00717381	0	0.385592	0.36	FALSE	TRUE	FALSE	lHOmtg	0.0003	0.9719	outcome	TRUE	reported	23415263	18	0.00128461	454888	2.3e-08	ukb-b-14540	Whole body water mass || id:ukb-b-14540	TRUE	reported	igd	2	TRUE
rs485554	C	G	C	G	0.0170693	0.0004	0.31493	0.33	FALSE	TRUE	FALSE	lHOmtg	0.0003	0.2307	outcome	TRUE	reported	172137343	3	0.00134112	454888	4.1e-37	ukb-b-14540	Whole body water mass || id:ukb-b-14540	TRUE	reported	igd	2	TRUE
rs4906203	T	C	T	C	-0.00913619	0.0005	0.233815	0.3	FALSE	FALSE	FALSE	lHOmtg	0.0003	0.1471	outcome	TRUE	reported	102928991	14	0.00147174	454888	5.4e-10	ukb-b-14540	Whole body water mass || id:ukb-b-14540	TRUE	reported	igd	2	TRUE
rs4909912	T	C	T	C	-0.01847	0.0007	0.426335	0.45	FALSE	FALSE	FALSE	lHOmtg	0.0003	0.03176	outcome	TRUE	reported	135572297	8	0.00126056	454888	1.3e-48	ukb-b-14540	Whole body water mass || id:ukb-b-14540	TRUE	reported	igd	2	TRUE
rs4912650	G	T	G	T	-0.00926356	-0.0005	0.253181	0.28	FALSE	FALSE	FALSE	lHOmtg	0.0003	0.1156	outcome	TRUE	reported	142723937	5	0.00143427	454888	1.1e-10	ukb-b-14540	Whole body water mass || id:ukb-b-14540	TRUE	reported	igd	2	TRUE
rs4968799	T	A	T	A	-0.0184544	-0.0003	0.112465	0.11	FALSE	TRUE	FALSE	lHOmtg	0.0005	0.5597	outcome	TRUE	reported	68158831	17	0.00197268	454888	8.4e-21	ukb-b-14540	Whole body water mass || id:ukb-b-14540	TRUE	reported	igd	2	TRUE
rs4974223	T	C	T	C	0.0163292	-0.0004	0.903755	0.8	FALSE	FALSE	FALSE	lHOmtg	0.0004	0.4126	outcome	TRUE	reported	56602088	3	0.00210451	454888	8.6e-15	ukb-b-14540	Whole body water mass || id:ukb-b-14540	TRUE	reported	igd	2	TRUE
rs4980067	A	C	A	C	-0.0112163	-0.0004	0.505428	0.56	FALSE	FALSE	FALSE	lHOmtg	0.0003	0.2135	outcome	TRUE	reported	81136129	10	0.00124388	454888	1.9e-19	ukb-b-14540	Whole body water mass || id:ukb-b-14540	TRUE	reported	igd	2	TRUE
rs4980826	A	C	A	C	0.00774909	0.0002	0.396042	0.39	FALSE	FALSE	FALSE	lHOmtg	0.0003	0.4747	outcome	TRUE	reported	578349	12	0.00126875	454888	1e-09	ukb-b-14540	Whole body water mass || id:ukb-b-14540	TRUE	reported	igd	2	TRUE
rs498685	C	T	C	T	-0.00698935	0.0003	0.594243	0.61	FALSE	FALSE	FALSE	lHOmtg	0.0003	0.4324	outcome	TRUE	reported	13088673	18	0.00126795	454888	3.5e-08	ukb-b-14540	Whole body water mass || id:ukb-b-14540	TRUE	reported	igd	2	TRUE
rs505575	C	T	C	T	-0.00882646	-0.0003	0.672512	0.59	FALSE	FALSE	FALSE	lHOmtg	0.0003	0.3013	outcome	TRUE	reported	111256812	5	0.00132628	454888	2.8e-11	ukb-b-14540	Whole body water mass || id:ukb-b-14540	TRUE	reported	igd	2	TRUE
rs508347	C	T	C	T	-0.0112824	0.0003	0.703159	0.7	FALSE	FALSE	FALSE	lHOmtg	0.0003	0.3882	outcome	TRUE	reported	28212824	7	0.00136068	454888	1.1e-16	ukb-b-14540	Whole body water mass || id:ukb-b-14540	TRUE	reported	igd	2	TRUE
rs532499	C	T	C	T	-0.00969522	0.0007	0.741375	0.74	FALSE	FALSE	FALSE	lHOmtg	0.0004	0.0991	outcome	TRUE	reported	30165465	13	0.00142477	454888	1e-11	ukb-b-14540	Whole body water mass || id:ukb-b-14540	TRUE	reported	igd	2	TRUE
rs553597	A	T	A	T	0.00700245	0.0002	0.408034	0.37	FALSE	TRUE	FALSE	lHOmtg	0.0003	0.5148	outcome	TRUE	reported	140279114	7	0.00126684	454888	3.2e-08	ukb-b-14540	Whole body water mass || id:ukb-b-14540	TRUE	reported	igd	2	TRUE
rs55727637	T	C	T	C	-0.012349	-0.0004	0.305235	0.33	FALSE	FALSE	FALSE	lHOmtg	0.0003	0.1664	outcome	TRUE	reported	15145252	16	0.00135146	454888	6.4e-20	ukb-b-14540	Whole body water mass || id:ukb-b-14540	TRUE	reported	igd	2	TRUE
rs55758152	A	G	A	G	0.00969198	-0.0001	0.325969	0.33	FALSE	FALSE	FALSE	lHOmtg	0.0004	0.8901	outcome	TRUE	reported	171317318	5	0.00134047	454888	4.8e-13	ukb-b-14540	Whole body water mass || id:ukb-b-14540	TRUE	reported	igd	2	TRUE
rs55831773	T	C	T	C	-0.0147059	0.0003	0.199444	0.19	FALSE	FALSE	FALSE	lHOmtg	0.0004	0.5355	outcome	TRUE	reported	7559037	17	0.00158968	454888	2.2e-20	ukb-b-14540	Whole body water mass || id:ukb-b-14540	TRUE	reported	igd	2	TRUE
rs55854145	C	A	C	A	-0.0155864	0.0006	0.055056	0.06	FALSE	FALSE	FALSE	lHOmtg	0.0008	0.4223	outcome	TRUE	reported	45928049	18	0.00274932	454888	1.4e-08	ukb-b-14540	Whole body water mass || id:ukb-b-14540	TRUE	reported	igd	2	TRUE
rs56017587	C	T	C	T	0.0113738	-0.0004	0.137042	0.12	FALSE	FALSE	FALSE	lHOmtg	0.0005	0.4839	outcome	TRUE	reported	18698092	6	0.00181399	454888	3.6e-10	ukb-b-14540	Whole body water mass || id:ukb-b-14540	TRUE	reported	igd	2	TRUE
rs56141370	T	C	T	C	0.0127401	-0.0005	0.114749	0.12	FALSE	FALSE	FALSE	lHOmtg	0.0006	0.4016	outcome	TRUE	reported	127056213	9	0.00195421	454888	7.1e-11	ukb-b-14540	Whole body water mass || id:ukb-b-14540	TRUE	reported	igd	2	TRUE
rs57126421	G	A	G	A	-0.0105915	0.0006	0.237628	0.25	FALSE	FALSE	FALSE	lHOmtg	0.0004	0.08686	outcome	TRUE	reported	2656989	18	0.00147381	454888	6.7e-13	ukb-b-14540	Whole body water mass || id:ukb-b-14540	TRUE	reported	igd	2	TRUE
rs572474	G	A	G	A	0.0100886	-0.0011	0.165866	0.16	FALSE	FALSE	FALSE	lHOmtg	0.0004	0.007677	outcome	TRUE	reported	89791654	10	0.0016752	454888	1.7e-09	ukb-b-14540	Whole body water mass || id:ukb-b-14540	TRUE	reported	igd	2	TRUE
rs573455	G	A	G	A	0.00717467	-0.0001	0.533721	0.52	FALSE	FALSE	FALSE	lHOmtg	0.0003	0.8187	outcome	TRUE	reported	117267884	11	0.00124713	454888	8.8e-09	ukb-b-14540	Whole body water mass || id:ukb-b-14540	TRUE	reported	igd	2	TRUE
rs5752989	A	G	A	G	-0.00988899	0.001	0.571147	0.58	FALSE	FALSE	FALSE	lHOmtg	0.0003	0.001894	outcome	TRUE	reported	30365780	22	0.00126182	454888	4.6e-15	ukb-b-14540	Whole body water mass || id:ukb-b-14540	TRUE	reported	igd	2	TRUE
rs5753630	G	A	G	A	0.00743812	-0.0009	0.439495	0.49	FALSE	FALSE	FALSE	lHOmtg	0.0003	0.004911	outcome	TRUE	reported	31861950	22	0.00126188	454888	3.8e-09	ukb-b-14540	Whole body water mass || id:ukb-b-14540	TRUE	reported	igd	2	TRUE
rs5771118	C	T	C	T	0.00875036	0.001	0.741608	0.73	FALSE	FALSE	FALSE	lHOmtg	0.0004	0.01951	outcome	TRUE	reported	50714289	22	0.00143473	454888	1.1e-09	ukb-b-14540	Whole body water mass || id:ukb-b-14540	TRUE	reported	igd	2	TRUE
rs578366	G	A	G	A	-0.0102865	0.0002	0.420402	0.42	FALSE	FALSE	FALSE	lHOmtg	0.0003	0.5741	outcome	TRUE	reported	81591034	6	0.00125497	454888	2.5e-16	ukb-b-14540	Whole body water mass || id:ukb-b-14540	TRUE	reported	igd	2	TRUE
rs59985551	T	C	T	C	-0.0182376	-0.0008	0.22625	0.34	FALSE	FALSE	FALSE	lHOmtg	0.0004	0.02048	outcome	TRUE	reported	56106928	2	0.00147987	454888	6.7e-35	ukb-b-14540	Whole body water mass || id:ukb-b-14540	TRUE	reported	igd	2	TRUE
rs6026578	G	C	G	C	-0.00964999	0.0017	0.625143	0.65	FALSE	TRUE	FALSE	lHOmtg	0.0004	2.205e-06	outcome	TRUE	reported	57463472	20	0.00129402	454888	8.8e-14	ukb-b-14540	Whole body water mass || id:ukb-b-14540	TRUE	reported	igd	2	TRUE
rs603321	G	A	G	A	-0.0114992	0.0002	0.2445	0.28	FALSE	FALSE	FALSE	lHOmtg	0.0004	0.6584	outcome	TRUE	reported	140256669	6	0.00144991	454888	2.2e-15	ukb-b-14540	Whole body water mass || id:ukb-b-14540	TRUE	reported	igd	2	TRUE
rs60385590	A	C	A	C	0.00918333	0.0001	0.258458	0.24	FALSE	FALSE	FALSE	lHOmtg	0.0004	0.8194	outcome	TRUE	reported	53630199	3	0.00143596	454888	1.6e-10	ukb-b-14540	Whole body water mass || id:ukb-b-14540	TRUE	reported	igd	2	TRUE
rs60590479	T	A	T	A	0.0109383	0.0021	0.110216	0.11	FALSE	TRUE	FALSE	lHOmtg	0.0005	0.0001505	outcome	TRUE	reported	44986519	2	0.00198382	454888	3.5e-08	ukb-b-14540	Whole body water mass || id:ukb-b-14540	TRUE	reported	igd	2	TRUE
rs60804050	A	G	A	G	-0.00991043	0.0001	0.255893	0.31	FALSE	FALSE	FALSE	lHOmtg	0.0003	0.7989	outcome	TRUE	reported	118870373	1	0.00141775	454888	2.7e-12	ukb-b-14540	Whole body water mass || id:ukb-b-14540	TRUE	reported	igd	2	TRUE
rs6081869	G	T	G	T	-0.0101883	0.0003	0.385716	0.36	FALSE	FALSE	FALSE	lHOmtg	0.0003	0.3362	outcome	TRUE	reported	20060745	20	0.00129741	454888	4.1e-15	ukb-b-14540	Whole body water mass || id:ukb-b-14540	TRUE	reported	igd	2	TRUE
rs6085658	T	C	T	C	-0.00854926	0.0005	0.40296	0.41	FALSE	FALSE	FALSE	lHOmtg	0.0003	0.1172	outcome	TRUE	reported	6685377	20	0.00127917	454888	2.3e-11	ukb-b-14540	Whole body water mass || id:ukb-b-14540	TRUE	reported	igd	2	TRUE
rs61878760	A	G	A	G	0.0149372	-0.0004	0.082889	0.11	FALSE	FALSE	FALSE	lHOmtg	0.0005	0.4061	outcome	TRUE	reported	12807189	11	0.00226767	454888	4.5e-11	ukb-b-14540	Whole body water mass || id:ukb-b-14540	TRUE	reported	igd	2	TRUE
rs61939893	C	T	C	T	-0.0146369	0.0021	0.079691	0.08	FALSE	FALSE	FALSE	lHOmtg	0.0007	0.002918	outcome	TRUE	reported	57042101	12	0.00229524	454888	1.8e-10	ukb-b-14540	Whole body water mass || id:ukb-b-14540	TRUE	reported	igd	2	TRUE
rs62275882	A	G	A	G	-0.0125399	0.0013	0.141209	0.13	FALSE	FALSE	FALSE	lHOmtg	0.0005	0.006745	outcome	TRUE	reported	3469987	4	0.00178455	454888	2.1e-12	ukb-b-14540	Whole body water mass || id:ukb-b-14540	TRUE	reported	igd	2	TRUE
rs62372052	G	A	G	A	0.0267536	0.0006	0.110095	0.11	FALSE	FALSE	FALSE	lHOmtg	0.0006	0.3354	outcome	TRUE	reported	42724294	5	0.00199094	454888	3.6e-41	ukb-b-14540	Whole body water mass || id:ukb-b-14540	TRUE	reported	igd	2	TRUE
rs62439025	C	G	C	G	0.0110511	-0.0005	0.152296	0.14	FALSE	TRUE	FALSE	lHOmtg	0.0004	0.2352	outcome	TRUE	reported	166592164	6	0.00173288	454888	1.8e-10	ukb-b-14540	Whole body water mass || id:ukb-b-14540	TRUE	reported	igd	2	TRUE
rs62460525	A	C	A	C	0.0134794	-0.0013	0.070099	0.063	FALSE	FALSE	FALSE	lHOmtg	0.0007	0.05693	outcome	TRUE	reported	44902676	7	0.00243497	454888	3.1e-08	ukb-b-14540	Whole body water mass || id:ukb-b-14540	TRUE	reported	igd	2	TRUE
rs62515437	T	G	T	G	0.0192685	0.0001	0.225156	0.23	FALSE	FALSE	FALSE	lHOmtg	0.0004	0.7821	outcome	TRUE	reported	57160328	8	0.00148982	454888	2.9e-38	ukb-b-14540	Whole body water mass || id:ukb-b-14540	TRUE	reported	igd	2	TRUE
rs62621400	G	C	G	C	-0.019588	0.0001	0.057649	0.07	FALSE	TRUE	FALSE	lHOmtg	0.0008	0.9033	outcome	TRUE	reported	101718239	15	0.00267708	454888	2.5e-13	ukb-b-14540	Whole body water mass || id:ukb-b-14540	TRUE	reported	igd	2	TRUE
rs6450346	C	T	C	T	-0.0117091	-0.0003	0.701329	0.71	FALSE	FALSE	FALSE	lHOmtg	0.0003	0.3344	outcome	TRUE	reported	55014771	5	0.00135772	454888	6.5e-18	ukb-b-14540	Whole body water mass || id:ukb-b-14540	TRUE	reported	igd	2	TRUE
rs646370	G	A	G	A	0.0127457	0.0006	0.14711	0.24	FALSE	FALSE	FALSE	lHOmtg	0.0004	0.1009	outcome	TRUE	reported	32401166	1	0.00174879	454888	3.1e-13	ukb-b-14540	Whole body water mass || id:ukb-b-14540	TRUE	reported	igd	2	TRUE
rs6514066	G	T	G	T	0.00727258	-0.0006	0.623606	0.58	FALSE	FALSE	FALSE	lHOmtg	0.0003	0.0621	outcome	TRUE	reported	44500794	20	0.0012882	454888	1.6e-08	ukb-b-14540	Whole body water mass || id:ukb-b-14540	TRUE	reported	igd	2	TRUE
rs6570509	T	G	T	G	-0.014029	0.0005	0.287108	0.32	FALSE	FALSE	FALSE	lHOmtg	0.0003	0.1024	outcome	TRUE	reported	142716286	6	0.00137023	454888	1.3e-24	ukb-b-14540	Whole body water mass || id:ukb-b-14540	TRUE	reported	igd	2	TRUE
rs6603813	G	T	G	T	0.00975967	-0.0017	0.254365	0.25	FALSE	FALSE	FALSE	lHOmtg	0.0004	1.623e-06	outcome	TRUE	reported	2043080	1	0.00142435	454888	7.3e-12	ukb-b-14540	Whole body water mass || id:ukb-b-14540	TRUE	reported	igd	2	TRUE
rs663344	C	G	C	G	-0.0149776	0	0.181323	0.18	FALSE	TRUE	FALSE	lHOmtg	0.0005	0.977	outcome	TRUE	reported	98316331	9	0.00164232	454888	7.5e-20	ukb-b-14540	Whole body water mass || id:ukb-b-14540	TRUE	reported	igd	2	TRUE
rs6665399	C	T	C	T	0.0080964	-0.0004	0.44493	0.43	FALSE	FALSE	FALSE	lHOmtg	0.0003	0.2495	outcome	TRUE	reported	21553933	1	0.00124351	454888	7.5e-11	ukb-b-14540	Whole body water mass || id:ukb-b-14540	TRUE	reported	igd	2	TRUE
rs6669139	T	C	T	C	0.015562	-0.0008	0.208725	0.23	FALSE	FALSE	FALSE	lHOmtg	0.0004	0.0259	outcome	TRUE	reported	56583110	1	0.00152808	454888	2.3e-24	ukb-b-14540	Whole body water mass || id:ukb-b-14540	TRUE	reported	igd	2	TRUE
rs6693481	C	T	C	T	-0.00832125	0.0003	0.69513	0.61	FALSE	FALSE	FALSE	lHOmtg	0.0003	0.3672	outcome	TRUE	reported	203766395	1	0.00134935	454888	7e-10	ukb-b-14540	Whole body water mass || id:ukb-b-14540	TRUE	reported	igd	2	TRUE
rs67141907	T	C	T	C	0.0111475	-0.0006	0.149192	0.14	FALSE	FALSE	FALSE	lHOmtg	0.0004	0.1697	outcome	TRUE	reported	42805360	13	0.00175534	454888	2.1e-10	ukb-b-14540	Whole body water mass || id:ukb-b-14540	TRUE	reported	igd	2	TRUE
rs6719296	A	G	A	G	0.00870579	0.0008	0.495358	0.47	FALSE	FALSE	FALSE	lHOmtg	0.0003	0.01021	outcome	TRUE	reported	103101108	2	0.0012467	454888	2.9e-12	ukb-b-14540	Whole body water mass || id:ukb-b-14540	TRUE	reported	igd	2	TRUE
rs6719991	A	G	A	G	0.00782302	0.0007	0.328883	0.31	FALSE	FALSE	FALSE	lHOmtg	0.0003	0.0255	outcome	TRUE	reported	241791028	2	0.00132623	454888	3.7e-09	ukb-b-14540	Whole body water mass || id:ukb-b-14540	TRUE	reported	igd	2	TRUE
rs6721191	G	A	G	A	-0.00738099	-0.0005	0.577892	0.63	FALSE	FALSE	FALSE	lHOmtg	0.0003	0.1212	outcome	TRUE	reported	10190115	2	0.00125478	454888	4e-09	ukb-b-14540	Whole body water mass || id:ukb-b-14540	TRUE	reported	igd	2	TRUE
rs6747657	A	G	A	G	0.00785864	-0.001	0.281647	0.27	FALSE	FALSE	FALSE	lHOmtg	0.0004	0.006917	outcome	TRUE	reported	112003163	2	0.00137639	454888	1.1e-08	ukb-b-14540	Whole body water mass || id:ukb-b-14540	TRUE	reported	igd	2	TRUE
rs67551338	T	C	T	C	0.0257087	-0.0052	0.061476	0.064	FALSE	FALSE	FALSE	lHOmtg	0.0007	8.368e-13	outcome	TRUE	reported	3393100	12	0.0026163	454888	8.7e-23	ukb-b-14540	Whole body water mass || id:ukb-b-14540	TRUE	reported	igd	2	TRUE
rs676105	C	T	C	T	0.013517	-0.0008	0.303605	0.28	FALSE	FALSE	FALSE	lHOmtg	0.0004	0.01846	outcome	TRUE	reported	30443688	11	0.00135609	454888	2.1e-23	ukb-b-14540	Whole body water mass || id:ukb-b-14540	TRUE	reported	igd	2	TRUE
rs6762578	A	G	A	G	0.015631	-0.0006	0.778407	0.77	FALSE	FALSE	FALSE	lHOmtg	0.0004	0.1171	outcome	TRUE	reported	128992047	3	0.00150084	454888	2.1e-25	ukb-b-14540	Whole body water mass || id:ukb-b-14540	TRUE	reported	igd	2	TRUE
rs6781248	A	G	A	G	0.00764883	-0.0012	0.546033	0.58	FALSE	FALSE	FALSE	lHOmtg	0.0003	9.721e-05	outcome	TRUE	reported	13726684	3	0.00124758	454888	8.7e-10	ukb-b-14540	Whole body water mass || id:ukb-b-14540	TRUE	reported	igd	2	TRUE
rs6821305	C	A	C	A	0.0132257	0.0001	0.399243	0.39	FALSE	FALSE	FALSE	lHOmtg	0.0003	0.7967	outcome	TRUE	reported	122713863	4	0.0012674	454888	1.7e-25	ukb-b-14540	Whole body water mass || id:ukb-b-14540	TRUE	reported	igd	2	TRUE
rs6874142	G	T	G	T	0.018096	0.0008	0.11371	0.11	FALSE	FALSE	FALSE	lHOmtg	0.0007	0.2024	outcome	TRUE	reported	172753555	5	0.00207041	454888	2.3e-18	ukb-b-14540	Whole body water mass || id:ukb-b-14540	TRUE	reported	igd	2	TRUE
rs6900690	A	G	A	G	0.00809154	0.0014	0.561932	0.55	FALSE	FALSE	FALSE	lHOmtg	0.0003	3.367e-06	outcome	TRUE	reported	126223032	6	0.00124718	454888	8.7e-11	ukb-b-14540	Whole body water mass || id:ukb-b-14540	TRUE	reported	igd	2	TRUE
rs6902789	A	G	A	G	0.0103437	0.0004	0.367706	0.35	FALSE	FALSE	FALSE	lHOmtg	0.0003	0.2061	outcome	TRUE	reported	105358192	6	0.00129141	454888	1.2e-15	ukb-b-14540	Whole body water mass || id:ukb-b-14540	TRUE	reported	igd	2	TRUE
rs6946419	C	T	C	T	-0.00789095	0.0001	0.377223	0.37	FALSE	FALSE	FALSE	lHOmtg	0.0003	0.8333	outcome	TRUE	reported	28768853	7	0.00128649	454888	8.6e-10	ukb-b-14540	Whole body water mass || id:ukb-b-14540	TRUE	reported	igd	2	TRUE
rs695922	G	A	G	A	-0.0101871	-0.0002	0.836926	0.83	FALSE	FALSE	FALSE	lHOmtg	0.0004	0.5445	outcome	TRUE	reported	53385529	5	0.00169883	454888	2e-09	ukb-b-14540	Whole body water mass || id:ukb-b-14540	TRUE	reported	igd	2	TRUE
rs6972291	C	T	C	T	-0.0110394	0.0008	0.17554	0.23	FALSE	FALSE	FALSE	lHOmtg	0.0004	0.08218	outcome	TRUE	reported	55802063	7	0.00163537	454888	1.5e-11	ukb-b-14540	Whole body water mass || id:ukb-b-14540	TRUE	reported	igd	2	TRUE
rs6984820	T	C	T	C	-0.0101236	-0.0007	0.42231	0.38	FALSE	FALSE	FALSE	lHOmtg	0.0003	0.03364	outcome	TRUE	reported	144993324	8	0.00126256	454888	1.1e-15	ukb-b-14540	Whole body water mass || id:ukb-b-14540	TRUE	reported	igd	2	TRUE
rs7033487	C	T	C	T	-0.0231821	-0.0006	0.197506	0.2	FALSE	FALSE	FALSE	lHOmtg	0.0004	0.1643	outcome	TRUE	reported	119129257	9	0.00156371	454888	1e-49	ukb-b-14540	Whole body water mass || id:ukb-b-14540	TRUE	reported	igd	2	TRUE
rs703593	G	A	G	A	-0.0113147	-0.0002	0.48201	0.5	FALSE	FALSE	FALSE	lHOmtg	0.0003	0.5879	outcome	TRUE	reported	103064247	12	0.00124281	454888	8.7e-20	ukb-b-14540	Whole body water mass || id:ukb-b-14540	TRUE	reported	igd	2	TRUE
rs7095768	T	G	T	G	0.00784498	0.0002	0.263309	0.25	FALSE	FALSE	FALSE	lHOmtg	0.0004	0.5942	outcome	TRUE	reported	53256505	10	0.00141088	454888	2.7e-08	ukb-b-14540	Whole body water mass || id:ukb-b-14540	TRUE	reported	igd	2	TRUE
rs7111235	C	T	C	T	0.0075693	-0.0005	0.493515	0.46	FALSE	FALSE	FALSE	lHOmtg	0.0003	0.107	outcome	TRUE	reported	133658661	11	0.00125132	454888	1.5e-09	ukb-b-14540	Whole body water mass || id:ukb-b-14540	TRUE	reported	igd	2	TRUE
rs7129320	A	G	A	G	-0.0232501	0.0003	0.165933	0.16	FALSE	FALSE	FALSE	lHOmtg	0.0004	0.517	outcome	TRUE	reported	68388220	11	0.00167179	454888	5.7e-44	ukb-b-14540	Whole body water mass || id:ukb-b-14540	TRUE	reported	igd	2	TRUE
rs7134283	A	G	A	G	-0.0116943	0.0002	0.28341	0.26	FALSE	FALSE	FALSE	lHOmtg	0.0004	0.529	outcome	TRUE	reported	24071748	12	0.00138297	454888	2.8e-17	ukb-b-14540	Whole body water mass || id:ukb-b-14540	TRUE	reported	igd	2	TRUE
rs71414738	T	C	T	C	0.00921298	-0.0005	0.176031	0.16	FALSE	FALSE	FALSE	lHOmtg	0.0005	0.3035	outcome	TRUE	reported	127876242	2	0.00162745	454888	1.5e-08	ukb-b-14540	Whole body water mass || id:ukb-b-14540	TRUE	reported	igd	2	TRUE
rs7150606	T	G	T	G	-0.0101096	0.0011	0.142098	0.15	FALSE	FALSE	FALSE	lHOmtg	0.0005	0.0192	outcome	TRUE	reported	68413076	14	0.00178688	454888	1.5e-08	ukb-b-14540	Whole body water mass || id:ukb-b-14540	TRUE	reported	igd	2	TRUE
rs7188009	A	G	A	G	0.00856497	-0.0002	0.4044	0.39	FALSE	FALSE	FALSE	lHOmtg	0.0003	0.5359	outcome	TRUE	reported	81660642	16	0.00126994	454888	1.5e-11	ukb-b-14540	Whole body water mass || id:ukb-b-14540	TRUE	reported	igd	2	TRUE
rs7192870	C	T	C	T	-0.00866933	0.0003	0.4691	0.42	FALSE	FALSE	FALSE	lHOmtg	0.0003	0.299	outcome	TRUE	reported	14397436	16	0.00126136	454888	6.3e-12	ukb-b-14540	Whole body water mass || id:ukb-b-14540	TRUE	reported	igd	2	TRUE
rs7223535	A	G	A	G	-0.0248584	0	0.270358	0.26	FALSE	FALSE	FALSE	lHOmtg	0.0004	0.9739	outcome	TRUE	reported	29211667	17	0.00140176	454888	2.3e-70	ukb-b-14540	Whole body water mass || id:ukb-b-14540	TRUE	reported	igd	2	TRUE
rs7229520	A	G	A	G	-0.0106495	0.0011	0.66193	0.62	FALSE	FALSE	FALSE	lHOmtg	0.0003	0.0006888	outcome	TRUE	reported	46516468	18	0.00131979	454888	7.1e-16	ukb-b-14540	Whole body water mass || id:ukb-b-14540	TRUE	reported	igd	2	TRUE
rs724016	G	A	G	A	0.029789	-0.0017	0.443675	0.42	FALSE	FALSE	FALSE	lHOmtg	0.0003	5.149e-08	outcome	TRUE	reported	141105570	3	0.00124851	454888	8e-126	ukb-b-14540	Whole body water mass || id:ukb-b-14540	TRUE	reported	igd	2	TRUE
rs7245864	T	C	T	C	-0.0070871	0.0024	0.542496	0.56	FALSE	FALSE	FALSE	lHOmtg	0.0003	1.726e-15	outcome	TRUE	reported	38305660	19	0.00125233	454888	1.5e-08	ukb-b-14540	Whole body water mass || id:ukb-b-14540	TRUE	reported	igd	2	TRUE
rs7245985	G	T	G	T	-0.0109026	0.0008	0.20756	0.19	FALSE	FALSE	FALSE	lHOmtg	0.0004	0.05043	outcome	TRUE	reported	30710410	19	0.00153925	454888	1.4e-12	ukb-b-14540	Whole body water mass || id:ukb-b-14540	TRUE	reported	igd	2	TRUE
rs72656010	C	T	C	T	-0.0364409	0.0009	0.132269	0.13	FALSE	FALSE	FALSE	lHOmtg	0.0005	0.04823	outcome	TRUE	reported	57122215	8	0.00184289	454888	5e-87	ukb-b-14540	Whole body water mass || id:ukb-b-14540	TRUE	reported	igd	2	TRUE
rs72703409	C	G	C	G	-0.0150512	-0.001	0.065547	0.063	FALSE	TRUE	FALSE	lHOmtg	0.0006	0.119	outcome	TRUE	reported	184225295	4	0.00251173	454888	2.1e-09	ukb-b-14540	Whole body water mass || id:ukb-b-14540	TRUE	reported	igd	2	TRUE
rs72754922	A	G	A	G	-0.0156012	-0.0013	0.060955	0.066	FALSE	FALSE	FALSE	lHOmtg	0.0007	0.06012	outcome	TRUE	reported	42547714	5	0.00261009	454888	2.3e-09	ukb-b-14540	Whole body water mass || id:ukb-b-14540	TRUE	reported	igd	2	TRUE
rs7280982	A	G	A	G	-0.00886241	-0.0009	0.221393	0.3	FALSE	FALSE	FALSE	lHOmtg	0.0004	0.008096	outcome	TRUE	reported	37468223	21	0.00150843	454888	4.2e-09	ukb-b-14540	Whole body water mass || id:ukb-b-14540	TRUE	reported	igd	2	TRUE
rs72885917	C	A	C	A	-0.0206378	-0.0007	0.247486	0.23	FALSE	FALSE	FALSE	lHOmtg	0.0004	0.06496	outcome	TRUE	reported	172416376	2	0.00143435	454888	6.1e-47	ukb-b-14540	Whole body water mass || id:ukb-b-14540	TRUE	reported	igd	2	TRUE
rs7301341	C	T	C	T	-0.0102187	-0.0006	0.326508	0.34	FALSE	FALSE	FALSE	lHOmtg	0.0003	0.08686	outcome	TRUE	reported	94083105	12	0.00132585	454888	1.3e-14	ukb-b-14540	Whole body water mass || id:ukb-b-14540	TRUE	reported	igd	2	TRUE
rs73013411	A	C	A	C	0.0130735	-0.001	0.131264	0.13	FALSE	FALSE	FALSE	lHOmtg	0.0005	0.03317	outcome	TRUE	reported	164126233	6	0.00184054	454888	1.2e-12	ukb-b-14540	Whole body water mass || id:ukb-b-14540	TRUE	reported	igd	2	TRUE
rs73092108	G	A	G	A	-0.0158109	0.001	0.113942	0.11	FALSE	FALSE	FALSE	lHOmtg	0.0005	0.05993	outcome	TRUE	reported	233153745	2	0.00194977	454888	5.1e-16	ukb-b-14540	Whole body water mass || id:ukb-b-14540	TRUE	reported	igd	2	TRUE
rs7312646	C	A	C	A	-0.0104626	0.0001	0.521109	0.47	FALSE	FALSE	FALSE	lHOmtg	0.0003	0.8275	outcome	TRUE	reported	102388920	12	0.00126729	454888	1.5e-16	ukb-b-14540	Whole body water mass || id:ukb-b-14540	TRUE	reported	igd	2	TRUE
rs73158212	G	A	G	A	-0.00833599	0.0002	0.224357	0.22	FALSE	FALSE	FALSE	lHOmtg	0.0004	0.5634	outcome	TRUE	reported	148383377	7	0.0015091	454888	3.3e-08	ukb-b-14540	Whole body water mass || id:ukb-b-14540	TRUE	reported	igd	2	TRUE
rs73175572	G	A	G	A	0.0277863	-0.0011	0.111718	0.12	FALSE	FALSE	FALSE	lHOmtg	0.0006	0.0575	outcome	TRUE	reported	185490184	3	0.00199125	454888	3e-44	ukb-b-14540	Whole body water mass || id:ukb-b-14540	TRUE	reported	igd	2	TRUE
rs73189390	A	G	A	G	-0.00892885	-0.0005	0.183758	0.19	FALSE	FALSE	FALSE	lHOmtg	0.0004	0.2316	outcome	TRUE	reported	17383170	21	0.00162046	454888	3.6e-08	ukb-b-14540	Whole body water mass || id:ukb-b-14540	TRUE	reported	igd	2	TRUE
rs74048171	A	C	A	C	-0.0102602	-0.0008	0.258347	0.25	FALSE	FALSE	FALSE	lHOmtg	0.0003	0.0205	outcome	TRUE	reported	2093603	11	0.00142358	454888	5.7e-13	ukb-b-14540	Whole body water mass || id:ukb-b-14540	TRUE	reported	igd	2	TRUE
rs74494415	T	C	T	C	-0.0254488	-0.002	0.039748	0.062	FALSE	FALSE	FALSE	lHOmtg	0.0007	0.005291	outcome	TRUE	reported	74972138	18	0.00321557	454888	2.5e-15	ukb-b-14540	Whole body water mass || id:ukb-b-14540	TRUE	reported	igd	2	TRUE
rs7503332	G	T	G	T	0.00741202	-0.0001	0.481758	0.47	FALSE	FALSE	FALSE	lHOmtg	0.0003	0.8358	outcome	TRUE	reported	63563513	17	0.00125963	454888	4e-09	ukb-b-14540	Whole body water mass || id:ukb-b-14540	TRUE	reported	igd	2	TRUE
rs7513326	A	G	A	G	-0.00707307	-0.0003	0.508343	0.49	FALSE	FALSE	FALSE	lHOmtg	0.0003	0.3255	outcome	TRUE	reported	159895536	1	0.00126028	454888	2e-08	ukb-b-14540	Whole body water mass || id:ukb-b-14540	TRUE	reported	igd	2	TRUE
rs752070	G	A	G	A	0.0113975	0.0004	0.12629	0.32	FALSE	FALSE	FALSE	lHOmtg	0.0004	0.3223	outcome	TRUE	reported	74824970	2	0.00186755	454888	1e-09	ukb-b-14540	Whole body water mass || id:ukb-b-14540	TRUE	reported	igd	2	TRUE
rs7569435	A	C	A	C	0.00837353	-0.0002	0.243927	0.37	FALSE	FALSE	FALSE	lHOmtg	0.0003	0.6401	outcome	TRUE	reported	169122145	2	0.00144402	454888	6.7e-09	ukb-b-14540	Whole body water mass || id:ukb-b-14540	TRUE	reported	igd	2	TRUE
rs75786059	G	A	G	A	0.0144401	0.0002	0.174579	0.17	FALSE	FALSE	FALSE	lHOmtg	0.0004	0.6002	outcome	TRUE	reported	26449327	1	0.00162986	454888	8e-19	ukb-b-14540	Whole body water mass || id:ukb-b-14540	TRUE	reported	igd	2	TRUE
rs76307059	G	C	G	C	-0.0185891	-0.0006	0.04639	0.05	FALSE	TRUE	FALSE	lHOmtg	0.0008	0.4541	outcome	TRUE	reported	169000888	6	0.00296032	454888	3.4e-10	ukb-b-14540	Whole body water mass || id:ukb-b-14540	TRUE	reported	igd	2	TRUE
rs76364830	A	G	A	G	-0.0220818	0	0.063428	0.096	FALSE	FALSE	FALSE	lHOmtg	0.0006	0.9484	outcome	TRUE	reported	13372120	8	0.00257545	454888	1e-17	ukb-b-14540	Whole body water mass || id:ukb-b-14540	TRUE	reported	igd	2	TRUE
rs76513770	C	T	C	T	-0.0161409	-0.0003	0.128135	0.13	FALSE	FALSE	FALSE	lHOmtg	0.0005	0.5388	outcome	TRUE	reported	72505534	16	0.00186298	454888	4.6e-18	ukb-b-14540	Whole body water mass || id:ukb-b-14540	TRUE	reported	igd	2	TRUE
rs76875574	A	C	A	C	-0.0154113	0.0006	0.053766	0.092	FALSE	FALSE	FALSE	lHOmtg	0.0006	0.3416	outcome	TRUE	reported	40376098	15	0.00279425	454888	3.5e-08	ukb-b-14540	Whole body water mass || id:ukb-b-14540	TRUE	reported	igd	2	TRUE
rs7706886	A	G	A	G	0.0123907	-0.0009	0.270866	0.26	FALSE	FALSE	FALSE	lHOmtg	0.0004	0.02736	outcome	TRUE	reported	32722319	5	0.00142123	454888	2.8e-18	ukb-b-14540	Whole body water mass || id:ukb-b-14540	TRUE	reported	igd	2	TRUE
rs77079139	A	G	A	G	0.0114649	-0.0012	0.128592	0.13	FALSE	FALSE	FALSE	lHOmtg	0.0005	0.01824	outcome	TRUE	reported	40769698	13	0.0018691	454888	8.6e-10	ukb-b-14540	Whole body water mass || id:ukb-b-14540	TRUE	reported	igd	2	TRUE
rs77093479	G	C	G	C	-0.0106293	-0.0003	0.165097	0.21	FALSE	TRUE	FALSE	lHOmtg	0.0004	0.4787	outcome	TRUE	reported	79429575	17	0.00169081	454888	3.2e-10	ukb-b-14540	Whole body water mass || id:ukb-b-14540	TRUE	reported	igd	2	TRUE
rs77165542	T	C	T	C	-0.0585617	-0.0001	0.035483	0.036	FALSE	FALSE	FALSE	lHOmtg	0.0011	0.9306	outcome	TRUE	reported	430975	2	0.0033895	454888	7e-67	ukb-b-14540	Whole body water mass || id:ukb-b-14540	TRUE	reported	igd	2	TRUE
rs7728690	T	C	T	C	-0.0109995	-0.0005	0.38552	0.42	FALSE	FALSE	FALSE	lHOmtg	0.0003	0.1036	outcome	TRUE	reported	88411214	5	0.00127508	454888	6.3e-18	ukb-b-14540	Whole body water mass || id:ukb-b-14540	TRUE	reported	igd	2	TRUE
rs7731023	G	A	G	A	0.00861774	-0.0004	0.574347	0.53	FALSE	FALSE	FALSE	lHOmtg	0.0003	0.2729	outcome	TRUE	reported	36181627	5	0.00125483	454888	6.5e-12	ukb-b-14540	Whole body water mass || id:ukb-b-14540	TRUE	reported	igd	2	TRUE
rs77344209	T	C	T	C	0.00991493	-0.0002	0.251608	0.24	FALSE	FALSE	FALSE	lHOmtg	0.0004	0.5873	outcome	TRUE	reported	55515277	3	0.00144741	454888	7.4e-12	ukb-b-14540	Whole body water mass || id:ukb-b-14540	TRUE	reported	igd	2	TRUE
rs7740107	A	T	A	T	-0.0293443	0.0027	0.736358	0.74	FALSE	TRUE	FALSE	lHOmtg	0.0004	8.929e-13	outcome	TRUE	reported	130374461	6	0.00140625	454888	1.1e-96	ukb-b-14540	Whole body water mass || id:ukb-b-14540	TRUE	reported	igd	2	TRUE
rs7755185	G	A	G	A	0.00854446	0.0005	0.311107	0.37	FALSE	FALSE	FALSE	lHOmtg	0.0003	0.1034	outcome	TRUE	reported	152339615	6	0.00134085	454888	1.9e-10	ukb-b-14540	Whole body water mass || id:ukb-b-14540	TRUE	reported	igd	2	TRUE
rs7766034	T	C	T	C	-0.00742986	0.0002	0.426101	0.48	FALSE	FALSE	FALSE	lHOmtg	0.0003	0.4843	outcome	TRUE	reported	19753061	6	0.00125749	454888	3.5e-09	ukb-b-14540	Whole body water mass || id:ukb-b-14540	TRUE	reported	igd	2	TRUE
rs77848106	A	C	A	C	-0.00928385	-0.0003	0.295518	0.36	FALSE	FALSE	FALSE	lHOmtg	0.0003	0.3486	outcome	TRUE	reported	107971673	1	0.00136782	454888	1.1e-11	ukb-b-14540	Whole body water mass || id:ukb-b-14540	TRUE	reported	igd	2	TRUE
rs78378222	G	T	G	T	0.0826709	-0.0008	0.012278	0.02	FALSE	FALSE	FALSE	lHOmtg	0.0015	0.5986	outcome	TRUE	reported	7571752	17	0.00577566	454888	1.8e-46	ukb-b-14540	Whole body water mass || id:ukb-b-14540	TRUE	reported	igd	2	TRUE
rs7843128	C	T	C	T	-0.00852473	0.0014	0.356747	0.35	FALSE	FALSE	FALSE	lHOmtg	0.0003	1.671e-05	outcome	TRUE	reported	22473465	8	0.00130051	454888	5.6e-11	ukb-b-14540	Whole body water mass || id:ukb-b-14540	TRUE	reported	igd	2	TRUE
rs7912286	G	A	G	A	-0.00862348	-0.0005	0.601965	0.61	FALSE	FALSE	FALSE	lHOmtg	0.0004	0.2032	outcome	TRUE	reported	114693230	10	0.00128294	454888	1.8e-11	ukb-b-14540	Whole body water mass || id:ukb-b-14540	TRUE	reported	igd	2	TRUE
rs7952436	T	C	T	C	-0.03328	-0.0008	0.082024	0.075	FALSE	FALSE	FALSE	lHOmtg	0.0008	0.2699	outcome	TRUE	reported	67024534	11	0.00226791	454888	9.4e-49	ukb-b-14540	Whole body water mass || id:ukb-b-14540	TRUE	reported	igd	2	TRUE
rs79728014	G	A	G	A	0.00968837	0.0008	0.149125	0.14	FALSE	FALSE	FALSE	lHOmtg	0.0005	0.09498	outcome	TRUE	reported	46062245	11	0.00175176	454888	3.2e-08	ukb-b-14540	Whole body water mass || id:ukb-b-14540	TRUE	reported	igd	2	TRUE
rs798759	G	A	G	A	-0.00965264	0.0006	0.463632	0.41	FALSE	FALSE	FALSE	lHOmtg	0.0003	0.06418	outcome	TRUE	reported	1730299	4	0.00124226	454888	7.8e-15	ukb-b-14540	Whole body water mass || id:ukb-b-14540	TRUE	reported	igd	2	TRUE
rs79883557	T	C	T	C	-0.0175477	0.0011	0.081615	0.081	FALSE	FALSE	FALSE	lHOmtg	0.0006	0.08035	outcome	TRUE	reported	68383901	2	0.00226467	454888	9.3e-15	ukb-b-14540	Whole body water mass || id:ukb-b-14540	TRUE	reported	igd	2	TRUE
rs7994814	T	C	T	C	0.0111235	-0.0014	0.417055	0.39	FALSE	FALSE	FALSE	lHOmtg	0.0004	0.0001459	outcome	TRUE	reported	27054201	13	0.00127997	454888	3.6e-18	ukb-b-14540	Whole body water mass || id:ukb-b-14540	TRUE	reported	igd	2	TRUE
rs8002779	A	G	A	G	-0.00754324	-0.0006	0.60278	0.56	FALSE	FALSE	FALSE	lHOmtg	0.0003	0.03383	outcome	TRUE	reported	92015977	13	0.00126949	454888	2.8e-09	ukb-b-14540	Whole body water mass || id:ukb-b-14540	TRUE	reported	igd	2	TRUE
rs8059189	A	G	A	G	-0.0120055	0.0012	0.403859	0.38	FALSE	FALSE	FALSE	lHOmtg	0.0004	0.0007287	outcome	TRUE	reported	86417349	16	0.00130196	454888	2.9e-20	ukb-b-14540	Whole body water mass || id:ukb-b-14540	TRUE	reported	igd	2	TRUE
rs8067974	G	A	G	A	-0.0138365	-0.0001	0.32943	0.36	FALSE	FALSE	FALSE	lHOmtg	0.0003	0.8079	outcome	TRUE	reported	43232566	17	0.00132823	454888	2.1e-25	ukb-b-14540	Whole body water mass || id:ukb-b-14540	TRUE	reported	igd	2	TRUE
rs8074074	T	C	T	C	0.00951587	-0.0017	0.754658	0.63	FALSE	FALSE	FALSE	lHOmtg	0.0003	1.387e-06	outcome	TRUE	reported	17407816	17	0.00145173	454888	5.6e-11	ukb-b-14540	Whole body water mass || id:ukb-b-14540	TRUE	reported	igd	2	TRUE
rs8088739	C	T	C	T	0.0081677	0	0.244489	0.24	FALSE	FALSE	FALSE	lHOmtg	0.0004	0.9918	outcome	TRUE	reported	60767088	18	0.00145027	454888	1.8e-08	ukb-b-14540	Whole body water mass || id:ukb-b-14540	TRUE	reported	igd	2	TRUE
rs822549	C	T	C	T	0.0119502	-0.0001	0.267423	0.26	FALSE	FALSE	FALSE	lHOmtg	0.0004	0.7872	outcome	TRUE	reported	148649180	7	0.00140527	454888	1.8e-17	ukb-b-14540	Whole body water mass || id:ukb-b-14540	TRUE	reported	igd	2	TRUE
rs822688	T	C	T	C	0.0138961	-0.0004	0.124156	0.2	FALSE	FALSE	FALSE	lHOmtg	0.0004	0.4134	outcome	TRUE	reported	53493387	12	0.00192342	454888	5e-13	ukb-b-14540	Whole body water mass || id:ukb-b-14540	TRUE	reported	igd	2	TRUE
rs843374	T	A	T	A	-0.0111379	0.0007	0.587169	0.6	FALSE	TRUE	FALSE	lHOmtg	0.0003	0.0351	outcome	TRUE	reported	183997261	3	0.00126172	454888	1.1e-18	ukb-b-14540	Whole body water mass || id:ukb-b-14540	TRUE	reported	igd	2	TRUE
rs867529	C	G	C	G	0.00997199	0.0007	0.279426	0.32	FALSE	TRUE	FALSE	lHOmtg	0.0003	0.0447	outcome	TRUE	reported	88913273	2	0.00137863	454888	4.7e-13	ukb-b-14540	Whole body water mass || id:ukb-b-14540	TRUE	reported	igd	2	TRUE
rs876672	G	A	G	A	-0.0131549	0.0002	0.085365	0.18	FALSE	FALSE	FALSE	lHOmtg	0.0005	0.744	outcome	TRUE	reported	81571600	16	0.00223956	454888	4.3e-09	ukb-b-14540	Whole body water mass || id:ukb-b-14540	TRUE	reported	igd	2	TRUE
rs878346	A	G	A	G	-0.0081561	0.0006	0.366638	0.38	FALSE	FALSE	FALSE	lHOmtg	0.0003	0.04225	outcome	TRUE	reported	133431092	9	0.00129233	454888	2.8e-10	ukb-b-14540	Whole body water mass || id:ukb-b-14540	TRUE	reported	igd	2	TRUE
rs9291926	G	T	G	T	-0.0122007	0.0004	0.531833	0.5	FALSE	FALSE	FALSE	lHOmtg	0.0003	0.218	outcome	TRUE	reported	67599656	5	0.00124539	454888	1.2e-22	ukb-b-14540	Whole body water mass || id:ukb-b-14540	TRUE	reported	igd	2	TRUE
rs9327336	C	T	C	T	0.00868985	-0.0011	0.343062	0.37	FALSE	FALSE	FALSE	lHOmtg	0.0003	0.0006715	outcome	TRUE	reported	123990270	5	0.00130754	454888	3e-11	ukb-b-14540	Whole body water mass || id:ukb-b-14540	TRUE	reported	igd	2	TRUE
rs9350850	C	T	C	T	0.0237416	-0.0007	0.079497	0.09	FALSE	FALSE	FALSE	lHOmtg	0.0005	0.217	outcome	TRUE	reported	81050236	6	0.00229167	454888	3.8e-25	ukb-b-14540	Whole body water mass || id:ukb-b-14540	TRUE	reported	igd	2	TRUE
rs9380508	T	C	T	C	0.0122335	-0.0003	0.77506	0.77	FALSE	FALSE	FALSE	lHOmtg	0.0004	0.4649	outcome	TRUE	reported	35398689	6	0.00148682	454888	1.9e-16	ukb-b-14540	Whole body water mass || id:ukb-b-14540	TRUE	reported	igd	2	TRUE
rs9480933	G	C	G	C	-0.0131432	-0.0006	0.349842	0.38	FALSE	TRUE	FALSE	lHOmtg	0.0003	0.0579	outcome	TRUE	reported	109671391	6	0.00130061	454888	5.2e-24	ukb-b-14540	Whole body water mass || id:ukb-b-14540	TRUE	reported	igd	2	TRUE
rs9513510	C	G	C	G	-0.010601	-0.0001	0.698905	0.64	FALSE	TRUE	FALSE	lHOmtg	0.0003	0.784	outcome	TRUE	reported	99571922	13	0.00135821	454888	5.9e-15	ukb-b-14540	Whole body water mass || id:ukb-b-14540	TRUE	reported	igd	2	TRUE
rs9588151	T	C	T	C	0.0073684	-0.0011	0.323521	0.36	FALSE	FALSE	FALSE	lHOmtg	0.0003	0.001029	outcome	TRUE	reported	111039357	13	0.00134154	454888	4e-08	ukb-b-14540	Whole body water mass || id:ukb-b-14540	TRUE	reported	igd	2	TRUE
rs9634212	A	C	A	C	0.02378	-0.0008	0.220687	0.25	FALSE	FALSE	FALSE	lHOmtg	0.0004	0.02889	outcome	TRUE	reported	93993266	12	0.00150409	454888	2.6e-56	ukb-b-14540	Whole body water mass || id:ukb-b-14540	TRUE	reported	igd	2	TRUE
rs9654451	T	C	T	C	0.0113532	-0.0007	0.128744	0.12	FALSE	FALSE	FALSE	lHOmtg	0.0006	0.2292	outcome	TRUE	reported	299543	5	0.00185523	454888	9.4e-10	ukb-b-14540	Whole body water mass || id:ukb-b-14540	TRUE	reported	igd	2	TRUE
rs9788443	C	T	C	T	0.0190806	0.0005	0.047888	0.08	FALSE	FALSE	FALSE	lHOmtg	0.0007	0.4886	outcome	TRUE	reported	23878279	14	0.00292197	454888	6.6e-11	ukb-b-14540	Whole body water mass || id:ukb-b-14540	TRUE	reported	igd	2	TRUE
rs9800418	C	T	C	T	0.00843961	-0.0002	0.244697	0.23	FALSE	FALSE	FALSE	lHOmtg	0.0004	0.629	outcome	TRUE	reported	77641008	5	0.0014511	454888	6e-09	ukb-b-14540	Whole body water mass || id:ukb-b-14540	TRUE	reported	igd	2	TRUE
rs981002	A	T	A	T	-0.0104871	0.0004	0.267097	0.35	FALSE	TRUE	FALSE	lHOmtg	0.0003	0.228	outcome	TRUE	reported	12881731	4	0.00140453	454888	8.2e-14	ukb-b-14540	Whole body water mass || id:ukb-b-14540	TRUE	reported	igd	2	TRUE
rs9892365	G	A	G	A	-0.0159313	0.0031	0.670356	0.67	FALSE	FALSE	FALSE	lHOmtg	0.0003	2.293e-21	outcome	TRUE	reported	59491384	17	0.00132537	454888	2.8e-33	ukb-b-14540	Whole body water mass || id:ukb-b-14540	TRUE	reported	igd	2	TRUE
rs9898189	G	C	G	C	-0.00810138	-0.0004	0.64449	0.66	FALSE	TRUE	FALSE	lHOmtg	0.0003	0.2525	outcome	TRUE	reported	80480516	17	0.00135116	454888	2e-09	ukb-b-14540	Whole body water mass || id:ukb-b-14540	TRUE	reported	igd	2	TRUE
rs9925273	G	A	G	A	-0.0118858	-0.0005	0.181006	0.19	FALSE	FALSE	FALSE	lHOmtg	0.0004	0.2523	outcome	TRUE	reported	375900	16	0.0016192	454888	2.1e-13	ukb-b-14540	Whole body water mass || id:ukb-b-14540	TRUE	reported	igd	2	TRUE
rs9951619	G	T	G	T	0.0126803	0.0003	0.767283	0.77	FALSE	FALSE	FALSE	lHOmtg	0.0004	0.4575	outcome	TRUE	reported	56882326	18	0.00148481	454888	1.3e-17	ukb-b-14540	Whole body water mass || id:ukb-b-14540	TRUE	reported	igd	2	TRUE
rs9960619	T	C	T	C	0.00970657	0.0003	0.344313	0.33	FALSE	FALSE	FALSE	lHOmtg	0.0003	0.4308	outcome	TRUE	reported	33040095	18	0.00131257	454888	1.4e-13	ukb-b-14540	Whole body water mass || id:ukb-b-14540	TRUE	reported	igd	2	TRUE
rs9985795	C	T	C	T	-0.00729417	0	0.482769	0.5	FALSE	FALSE	FALSE	lHOmtg	0.0003	0.9272	outcome	TRUE	reported	135213286	4	0.00124607	454888	4.8e-09	ukb-b-14540	Whole body water mass || id:ukb-b-14540	TRUE	reported	igd	2	TRUE

## Sheet: Table S3
Table S3. 385 SNPs represented BWM vs UACR
SNP	effect_allele.exposure	other_allele.exposure	effect_allele.outcome	other_allele.outcome	beta.exposure	beta.outcome	eaf.exposure	eaf.outcome	remove	palindromic	ambiguous	id.outcome	se.outcome	pval.outcome	outcome	mr_keep.outcome	pval_origin.outcome	pos.exposure	chr.exposure	se.exposure	samplesize.exposure	pval.exposure	id.exposure	exposure	mr_keep.exposure	pval_origin.exposure	data_source.exposure	action	mr_keep	samplesize.outcome
rs10020631	A	G	A	G	-0.00846842	0.0016208	0.247997	0.2475	FALSE	FALSE	FALSE	bzDdWM	0.0024369	0.506	outcome	TRUE	reported	69353863	4	0.00144448	454888	4.6e-09	ukb-b-14540	Whole body water mass || id:ukb-b-14540	TRUE	reported	igd	2	TRUE
rs1008158	G	A	G	A	0.00866064	-0.0019756	0.341738	0.3436	FALSE	FALSE	FALSE	bzDdWM	0.002104	0.3477	outcome	TRUE	reported	113828811	9	0.00131945	454888	5.2e-11	ukb-b-14540	Whole body water mass || id:ukb-b-14540	TRUE	reported	igd	2	TRUE
rs10119967	C	A	C	A	0.015656	0.0013827	0.204094	0.2041	FALSE	FALSE	FALSE	bzDdWM	0.0025043	0.5809	outcome	TRUE	reported	99268421	9	0.00154697	454888	4.5e-24	ukb-b-14540	Whole body water mass || id:ukb-b-14540	TRUE	reported	igd	2	TRUE
rs10172196	A	G	A	G	0.0105971	0.0053249	0.305521	0.3036	FALSE	FALSE	FALSE	bzDdWM	0.0021608	0.01373	outcome	TRUE	reported	36780549	2	0.00134895	454888	4e-15	ukb-b-14540	Whole body water mass || id:ukb-b-14540	TRUE	reported	igd	2	TRUE
rs10202845	G	A	G	A	-0.0175683	-0.000844	0.113295	0.1149	FALSE	FALSE	FALSE	bzDdWM	0.0031423	0.7882	outcome	TRUE	reported	42575820	2	0.00197588	454888	6e-19	ukb-b-14540	Whole body water mass || id:ukb-b-14540	TRUE	reported	igd	2	TRUE
rs10222924	G	A	G	A	-0.00957974	-0.0013088	0.699345	0.7029	FALSE	FALSE	FALSE	bzDdWM	0.0021832	0.5489	outcome	TRUE	reported	49016761	4	0.00135919	454888	1.8e-12	ukb-b-14540	Whole body water mass || id:ukb-b-14540	TRUE	reported	igd	2	TRUE
rs10226050	G	A	G	A	0.00840556	0.0006035	0.456791	0.4541	FALSE	FALSE	FALSE	bzDdWM	0.0019916	0.7619	outcome	TRUE	reported	8061334	7	0.00124853	454888	1.7e-11	ukb-b-14540	Whole body water mass || id:ukb-b-14540	TRUE	reported	igd	2	TRUE
rs10248298	A	C	A	C	0.0113105	0.0021327	0.365931	0.368	FALSE	FALSE	FALSE	bzDdWM	0.0020549	0.2993	outcome	TRUE	reported	121963813	7	0.00128882	454888	1.7e-18	ukb-b-14540	Whole body water mass || id:ukb-b-14540	TRUE	reported	igd	2	TRUE
rs10269774	A	G	A	G	0.0259375	-0.0077862	0.32642	0.3301	FALSE	FALSE	FALSE	bzDdWM	0.0021098	0.0002238	outcome	TRUE	reported	92253972	7	0.0013259	454888	3.2e-85	ukb-b-14540	Whole body water mass || id:ukb-b-14540	TRUE	reported	igd	2	TRUE
rs10282707	T	C	T	C	0.00797633	-0.001922	0.397079	0.3988	FALSE	FALSE	FALSE	bzDdWM	0.0020551	0.3497	outcome	TRUE	reported	17911038	7	0.00126995	454888	3.4e-10	ukb-b-14540	Whole body water mass || id:ukb-b-14540	TRUE	reported	igd	2	TRUE
rs10283100	G	A	G	A	0.0276905	-0.0064605	0.94451	0.9437	FALSE	FALSE	FALSE	bzDdWM	0.0044194	0.1438	outcome	TRUE	reported	120596023	8	0.00271907	454888	2.3e-24	ukb-b-14540	Whole body water mass || id:ukb-b-14540	TRUE	reported	igd	2	TRUE
rs10434434	C	A	C	A	-0.0139959	0.0031895	0.148025	0.1468	FALSE	FALSE	FALSE	bzDdWM	0.0028121	0.2567	outcome	TRUE	reported	54271611	4	0.00175472	454888	1.5e-15	ukb-b-14540	Whole body water mass || id:ukb-b-14540	TRUE	reported	igd	2	TRUE
rs1043801	A	G	A	G	0.0148958	0.0035927	0.057883	0.0573	FALSE	FALSE	FALSE	bzDdWM	0.0044183	0.4161	outcome	TRUE	reported	47552527	21	0.00268231	454888	2.8e-08	ukb-b-14540	Whole body water mass || id:ukb-b-14540	TRUE	reported	igd	2	TRUE
rs10498672	G	C	G	C	0.0103548	0.0007699	0.175573	0.175	FALSE	TRUE	FALSE	bzDdWM	0.0026555	0.7719	outcome	TRUE	reported	7797840	6	0.00162795	454888	2e-10	ukb-b-14540	Whole body water mass || id:ukb-b-14540	TRUE	reported	igd	2	TRUE
rs10511111	C	T	C	T	0.00858944	0.0008518	0.30942	0.3135	FALSE	FALSE	FALSE	bzDdWM	0.0021464	0.6915	outcome	TRUE	reported	80599757	3	0.00134379	454888	1.6e-10	ukb-b-14540	Whole body water mass || id:ukb-b-14540	TRUE	reported	igd	2	TRUE
rs1055332	A	T	A	T	-0.00986521	0.0038747	0.374309	0.3742	FALSE	TRUE	FALSE	bzDdWM	0.0020492	0.05864	outcome	TRUE	reported	107348625	12	0.00128194	454888	1.4e-14	ukb-b-14540	Whole body water mass || id:ukb-b-14540	TRUE	reported	igd	2	TRUE
rs1056747	G	A	G	A	-0.00831052	-0.001152	0.411692	0.4112	FALSE	FALSE	FALSE	bzDdWM	0.0020197	0.5684	outcome	TRUE	reported	35690102	9	0.00126354	454888	4.8e-11	ukb-b-14540	Whole body water mass || id:ukb-b-14540	TRUE	reported	igd	2	TRUE
rs10748128	T	G	T	G	0.0120874	-0.0024647	0.344614	0.3464	FALSE	FALSE	FALSE	bzDdWM	0.0021588	0.2536	outcome	TRUE	reported	69827658	12	0.00130804	454888	2.4e-20	ukb-b-14540	Whole body water mass || id:ukb-b-14540	TRUE	reported	igd	2	TRUE
rs10770705	C	A	C	A	-0.00810245	0.0005967	0.662809	0.6636	FALSE	FALSE	FALSE	bzDdWM	0.0021058	0.7769	outcome	TRUE	reported	20857467	12	0.00131388	454888	7e-10	ukb-b-14540	Whole body water mass || id:ukb-b-14540	TRUE	reported	igd	2	TRUE
rs10775348	G	A	G	A	0.0129555	-0.0044928	0.703666	0.7065	FALSE	FALSE	FALSE	bzDdWM	0.00223	0.04393	outcome	TRUE	reported	88806348	16	0.00136689	454888	2.6e-21	ukb-b-14540	Whole body water mass || id:ukb-b-14540	TRUE	reported	igd	2	TRUE
rs10775406	G	A	G	A	-0.00950937	0.0034995	0.759762	0.7538	FALSE	FALSE	FALSE	bzDdWM	0.0023429	0.1353	outcome	TRUE	reported	46197755	17	0.00145675	454888	6.7e-11	ukb-b-14540	Whole body water mass || id:ukb-b-14540	TRUE	reported	igd	2	TRUE
rs10780905	A	G	A	G	-0.00984303	4.57e-05	0.588114	0.5848	FALSE	FALSE	FALSE	bzDdWM	0.0020334	0.9821	outcome	TRUE	reported	90841066	9	0.00127462	454888	1.1e-14	ukb-b-14540	Whole body water mass || id:ukb-b-14540	TRUE	reported	igd	2	TRUE
rs10803955	G	A	G	A	-0.010931	0.001141	0.507636	0.5091	FALSE	FALSE	FALSE	bzDdWM	0.001988	0.566	outcome	TRUE	reported	183228114	2	0.00123749	454888	1e-18	ukb-b-14540	Whole body water mass || id:ukb-b-14540	TRUE	reported	igd	2	TRUE
rs10843397	T	C	T	C	0.00931442	-0.0053474	0.241787	0.242	FALSE	FALSE	FALSE	bzDdWM	0.0023139	0.02083	outcome	TRUE	reported	29529523	12	0.00144899	454888	1.3e-10	ukb-b-14540	Whole body water mass || id:ukb-b-14540	TRUE	reported	igd	2	TRUE
rs10848288	T	C	T	C	-0.00762647	0.0052329	0.303806	0.3027	FALSE	FALSE	FALSE	bzDdWM	0.0021696	0.01587	outcome	TRUE	reported	131600054	12	0.00135477	454888	1.8e-08	ukb-b-14540	Whole body water mass || id:ukb-b-14540	TRUE	reported	igd	2	TRUE
rs10868219	G	A	G	A	-0.00757765	-0.0004702	0.282475	0.2833	FALSE	FALSE	FALSE	bzDdWM	0.0022049	0.8311	outcome	TRUE	reported	87246283	9	0.0013844	454888	4.4e-08	ukb-b-14540	Whole body water mass || id:ukb-b-14540	TRUE	reported	igd	2	TRUE
rs10870597	G	A	G	A	-0.0103894	0.0063526	0.235371	0.2333	FALSE	FALSE	FALSE	bzDdWM	0.0023585	0.007072	outcome	TRUE	reported	114999636	13	0.00146923	454888	1.5e-12	ukb-b-14540	Whole body water mass || id:ukb-b-14540	TRUE	reported	igd	2	TRUE
rs10899736	A	G	A	G	-0.0102358	0.0007517	0.439883	0.4409	FALSE	FALSE	FALSE	bzDdWM	0.0019995	0.707	outcome	TRUE	reported	50546925	7	0.00125318	454888	3.1e-16	ukb-b-14540	Whole body water mass || id:ukb-b-14540	TRUE	reported	igd	2	TRUE
rs10925635	C	A	C	A	0.00865828	-0.001765	0.643282	0.6443	FALSE	FALSE	FALSE	bzDdWM	0.0020887	0.3981	outcome	TRUE	reported	235573486	1	0.00128973	454888	1.9e-11	ukb-b-14540	Whole body water mass || id:ukb-b-14540	TRUE	reported	igd	2	TRUE
rs10945541	G	A	G	A	-0.00906348	0.0016185	0.664784	0.665	FALSE	FALSE	FALSE	bzDdWM	0.0021041	0.4418	outcome	TRUE	reported	158740218	6	0.00131432	454888	5.3e-12	ukb-b-14540	Whole body water mass || id:ukb-b-14540	TRUE	reported	igd	2	TRUE
rs10979612	C	T	C	T	0.0184959	-0.0010288	0.07294	0.074	FALSE	FALSE	FALSE	bzDdWM	0.0037944	0.7863	outcome	TRUE	reported	111687379	9	0.00239111	454888	1e-14	ukb-b-14540	Whole body water mass || id:ukb-b-14540	TRUE	reported	igd	2	TRUE
rs10995366	A	G	A	G	-0.00966897	0.001585	0.251204	0.2496	FALSE	FALSE	FALSE	bzDdWM	0.0023382	0.4979	outcome	TRUE	reported	52772113	10	0.00144211	454888	2e-11	ukb-b-14540	Whole body water mass || id:ukb-b-14540	TRUE	reported	igd	2	TRUE
rs11001399	C	A	C	A	-0.0111679	-0.0054778	0.559137	0.557	FALSE	FALSE	FALSE	bzDdWM	0.002035	0.007106	outcome	TRUE	reported	77221744	10	0.00125733	454888	6.6e-19	ukb-b-14540	Whole body water mass || id:ukb-b-14540	TRUE	reported	igd	2	TRUE
rs11014285	A	G	A	G	0.0193094	-0.0063152	0.16528	0.1636	FALSE	FALSE	FALSE	bzDdWM	0.0027707	0.02265	outcome	TRUE	reported	25178864	10	0.00169593	454888	4.9e-30	ukb-b-14540	Whole body water mass || id:ukb-b-14540	TRUE	reported	igd	2	TRUE
rs11042725	A	C	A	C	-0.0118518	0.0011113	0.48847	0.4845	FALSE	FALSE	FALSE	bzDdWM	0.0020169	0.5816	outcome	TRUE	reported	10325325	11	0.0012431	454888	1.5e-21	ukb-b-14540	Whole body water mass || id:ukb-b-14540	TRUE	reported	igd	2	TRUE
rs11049684	T	C	T	C	-0.0104641	-0.002562	0.298826	0.2963	FALSE	FALSE	FALSE	bzDdWM	0.002207	0.2457	outcome	TRUE	reported	28665359	12	0.00135702	454888	1.2e-14	ukb-b-14540	Whole body water mass || id:ukb-b-14540	TRUE	reported	igd	2	TRUE
rs11052457	T	A	T	A	0.0224715	-0.0091436	0.03804	0.0387	FALSE	TRUE	FALSE	bzDdWM	0.0051667	0.07678	outcome	TRUE	reported	33268956	12	0.00324855	454888	4.6e-12	ukb-b-14540	Whole body water mass || id:ukb-b-14540	TRUE	reported	igd	2	TRUE
rs11065015	T	C	T	C	-0.0283953	-0.0028876	0.027212	0.0269	FALSE	FALSE	FALSE	bzDdWM	0.0064442	0.6541	outcome	TRUE	reported	120520863	12	0.00389235	454888	3e-13	ukb-b-14540	Whole body water mass || id:ukb-b-14540	TRUE	reported	igd	2	TRUE
rs11071182	G	A	G	A	0.013419	-0.0037821	0.870449	0.8728	FALSE	FALSE	FALSE	bzDdWM	0.0030343	0.2126	outcome	TRUE	reported	55644676	15	0.00186304	454888	5.9e-13	ukb-b-14540	Whole body water mass || id:ukb-b-14540	TRUE	reported	igd	2	TRUE
rs111365325	T	C	T	C	-0.0145673	0.0008997	0.231327	0.2292	FALSE	FALSE	FALSE	bzDdWM	0.0024033	0.7081	outcome	TRUE	reported	170865229	5	0.00147518	454888	5.3e-23	ukb-b-14540	Whole body water mass || id:ukb-b-14540	TRUE	reported	igd	2	TRUE
rs11142700	C	T	C	T	-0.00797198	-0.0013334	0.408313	0.409	FALSE	FALSE	FALSE	bzDdWM	0.0020495	0.5153	outcome	TRUE	reported	73757155	9	0.00126882	454888	3.3e-10	ukb-b-14540	Whole body water mass || id:ukb-b-14540	TRUE	reported	igd	2	TRUE
rs111598585	T	C	T	C	-0.00850062	0.0014914	0.208544	0.2083	FALSE	FALSE	FALSE	bzDdWM	0.002483	0.5481	outcome	TRUE	reported	171635471	4	0.00153299	454888	2.9e-08	ukb-b-14540	Whole body water mass || id:ukb-b-14540	TRUE	reported	igd	2	TRUE
rs112069922	T	C	T	C	-0.0264814	-0.0049449	0.048173	0.0478	FALSE	FALSE	FALSE	bzDdWM	0.0049002	0.3129	outcome	TRUE	reported	1034997	4	0.00292882	454888	1.5e-19	ukb-b-14540	Whole body water mass || id:ukb-b-14540	TRUE	reported	igd	2	TRUE
rs11217843	G	A	G	A	-0.0126681	0.0011785	0.162675	0.1635	FALSE	FALSE	FALSE	bzDdWM	0.0026835	0.6605	outcome	TRUE	reported	120239937	11	0.00168553	454888	5.7e-14	ukb-b-14540	Whole body water mass || id:ukb-b-14540	TRUE	reported	igd	2	TRUE
rs11240565	T	C	T	C	0.012728	-0.0053985	0.398371	0.3976	FALSE	FALSE	FALSE	bzDdWM	0.0020275	0.007754	outcome	TRUE	reported	205722958	1	0.0012641	454888	7.6e-24	ukb-b-14540	Whole body water mass || id:ukb-b-14540	TRUE	reported	igd	2	TRUE
rs11243202	C	T	C	T	0.0183429	-0.002625	0.485929	0.4821	FALSE	FALSE	FALSE	bzDdWM	0.001996	0.1885	outcome	TRUE	reported	7719065	6	0.00124565	454888	4.4e-49	ukb-b-14540	Whole body water mass || id:ukb-b-14540	TRUE	reported	igd	2	TRUE
rs112544217	T	C	T	C	-0.0263527	-0.0067475	0.02215	0.0217	FALSE	FALSE	FALSE	bzDdWM	0.0072528	0.3522	outcome	TRUE	reported	20222686	2	0.00431443	454888	1e-09	ukb-b-14540	Whole body water mass || id:ukb-b-14540	TRUE	reported	igd	2	TRUE
rs112560164	A	G	A	G	0.0131091	-0.0039594	0.190613	0.1884	FALSE	FALSE	FALSE	bzDdWM	0.002602	0.1281	outcome	TRUE	reported	93112924	14	0.0015893	454888	1.6e-16	ukb-b-14540	Whole body water mass || id:ukb-b-14540	TRUE	reported	igd	2	TRUE
rs112758380	A	G	A	G	0.0171357	-0.0022105	0.056833	0.0577	FALSE	FALSE	FALSE	bzDdWM	0.0043107	0.6081	outcome	TRUE	reported	14296329	11	0.0026999	454888	2.2e-10	ukb-b-14540	Whole body water mass || id:ukb-b-14540	TRUE	reported	igd	2	TRUE
rs112957890	G	A	G	A	0.00961824	0.0002265	0.264851	0.2635	FALSE	FALSE	FALSE	bzDdWM	0.0023562	0.9234	outcome	TRUE	reported	36220876	14	0.00142641	454888	1.6e-11	ukb-b-14540	Whole body water mass || id:ukb-b-14540	TRUE	reported	igd	2	TRUE
rs113619763	T	A	T	A	0.0171088	-0.0054899	0.062481	0.0617	FALSE	TRUE	FALSE	bzDdWM	0.0044307	0.2153	outcome	TRUE	reported	46399175	22	0.00258287	454888	3.5e-11	ukb-b-14540	Whole body water mass || id:ukb-b-14540	TRUE	reported	igd	2	TRUE
rs115179432	G	A	G	A	-0.0213441	0.003428	0.071971	0.0712	FALSE	FALSE	FALSE	bzDdWM	0.003958	0.3864	outcome	TRUE	reported	33348679	2	0.0024111	454888	8.6e-19	ukb-b-14540	Whole body water mass || id:ukb-b-14540	TRUE	reported	igd	2	TRUE
rs11545482	T	C	T	C	-0.0317309	0.0156964	0.020452	0.0203	FALSE	FALSE	FALSE	bzDdWM	0.0072666	0.03077	outcome	TRUE	reported	70315987	2	0.00437305	454888	4e-13	ukb-b-14540	Whole body water mass || id:ukb-b-14540	TRUE	reported	igd	2	TRUE
rs11578046	A	G	A	G	-0.0130124	0.0034501	0.326562	0.3251	FALSE	FALSE	FALSE	bzDdWM	0.0021173	0.1032	outcome	TRUE	reported	23425139	1	0.00132136	454888	7e-23	ukb-b-14540	Whole body water mass || id:ukb-b-14540	TRUE	reported	igd	2	TRUE
rs11588850	G	A	G	A	-0.00990108	0.0035549	0.169932	0.1683	FALSE	FALSE	FALSE	bzDdWM	0.0027053	0.1888	outcome	TRUE	reported	227927242	1	0.00165419	454888	2.2e-09	ukb-b-14540	Whole body water mass || id:ukb-b-14540	TRUE	reported	igd	2	TRUE
rs11593630	T	C	T	C	-0.00886631	0.0046288	0.352985	0.3537	FALSE	FALSE	FALSE	bzDdWM	0.0021	0.02751	outcome	TRUE	reported	120491506	10	0.0013004	454888	9.2e-12	ukb-b-14540	Whole body water mass || id:ukb-b-14540	TRUE	reported	igd	2	TRUE
rs11616283	C	T	C	T	0.011357	0.0009827	0.139891	0.1398	FALSE	FALSE	FALSE	bzDdWM	0.0029609	0.74	outcome	TRUE	reported	21493853	13	0.00182482	454888	4.9e-10	ukb-b-14540	Whole body water mass || id:ukb-b-14540	TRUE	reported	igd	2	TRUE
rs116165844	T	G	T	G	-0.0105799	-0.0003478	0.137471	0.1377	FALSE	FALSE	FALSE	bzDdWM	0.0030024	0.9078	outcome	TRUE	reported	62610556	20	0.00181023	454888	5.1e-09	ukb-b-14540	Whole body water mass || id:ukb-b-14540	TRUE	reported	igd	2	TRUE
rs116337081	T	C	T	C	0.014364	-0.0015303	0.070086	0.072	FALSE	FALSE	FALSE	bzDdWM	0.003861	0.6919	outcome	TRUE	reported	183954625	2	0.00243355	454888	3.6e-09	ukb-b-14540	Whole body water mass || id:ukb-b-14540	TRUE	reported	igd	2	TRUE
rs11648796	G	A	G	A	0.0154755	-0.0011419	0.231567	0.2333	FALSE	FALSE	FALSE	bzDdWM	0.0025757	0.6575	outcome	TRUE	reported	792190	16	0.00154658	454888	1.4e-23	ukb-b-14540	Whole body water mass || id:ukb-b-14540	TRUE	reported	igd	2	TRUE
rs11663903	A	G	A	G	0.00764074	-0.0024238	0.429038	0.4264	FALSE	FALSE	FALSE	bzDdWM	0.00204	0.2348	outcome	TRUE	reported	32762592	18	0.00126254	454888	1.4e-09	ukb-b-14540	Whole body water mass || id:ukb-b-14540	TRUE	reported	igd	2	TRUE
rs1168768	T	C	T	C	0.022083	-0.0120093	0.975043	0.9751	FALSE	FALSE	FALSE	bzDdWM	0.006703	0.07319	outcome	TRUE	reported	66509650	12	0.00398005	454888	2.9e-08	ukb-b-14540	Whole body water mass || id:ukb-b-14540	TRUE	reported	igd	2	TRUE
rs11689727	A	C	A	C	-0.0110477	0.0012475	0.33141	0.3328	FALSE	FALSE	FALSE	bzDdWM	0.0021407	0.5601	outcome	TRUE	reported	25458100	2	0.00131899	454888	5.5e-17	ukb-b-14540	Whole body water mass || id:ukb-b-14540	TRUE	reported	igd	2	TRUE
rs11712872	A	G	A	G	0.0167089	0.0025946	0.115371	0.1146	FALSE	FALSE	FALSE	bzDdWM	0.003124	0.4062	outcome	TRUE	reported	52835514	3	0.00194134	454888	7.5e-18	ukb-b-14540	Whole body water mass || id:ukb-b-14540	TRUE	reported	igd	2	TRUE
rs117451679	G	A	G	A	0.0127918	-0.0048957	0.106085	0.1056	FALSE	FALSE	FALSE	bzDdWM	0.0033544	0.1444	outcome	TRUE	reported	17245591	12	0.00204907	454888	4.3e-10	ukb-b-14540	Whole body water mass || id:ukb-b-14540	TRUE	reported	igd	2	TRUE
rs117543413	T	C	T	C	-0.0382605	-0.0051453	0.017523	0.0174	FALSE	FALSE	FALSE	bzDdWM	0.0080155	0.5209	outcome	TRUE	reported	79543740	10	0.00478786	454888	1.3e-15	ukb-b-14540	Whole body water mass || id:ukb-b-14540	TRUE	reported	igd	2	TRUE
rs1176314	G	T	G	T	-0.00731525	-0.0010941	0.550289	0.5491	FALSE	FALSE	FALSE	bzDdWM	0.0020073	0.5857	outcome	TRUE	reported	81221014	13	0.00125953	454888	6.3e-09	ukb-b-14540	Whole body water mass || id:ukb-b-14540	TRUE	reported	igd	2	TRUE
rs11778491	C	G	C	G	-0.0130386	0.0059097	0.251876	0.249	FALSE	TRUE	FALSE	bzDdWM	0.0022939	0.009989	outcome	TRUE	reported	120451362	8	0.00143222	454888	8.7e-20	ukb-b-14540	Whole body water mass || id:ukb-b-14540	TRUE	reported	igd	2	TRUE
rs11785562	A	G	A	G	0.0116752	-0.0007404	0.200548	0.2028	FALSE	FALSE	FALSE	bzDdWM	0.0025339	0.7701	outcome	TRUE	reported	23391493	8	0.00156974	454888	1e-13	ukb-b-14540	Whole body water mass || id:ukb-b-14540	TRUE	reported	igd	2	TRUE
rs11794152	G	A	G	A	0.0104416	1.44e-05	0.415088	0.4122	FALSE	FALSE	FALSE	bzDdWM	0.0020313	0.9943	outcome	TRUE	reported	23345347	9	0.0012649	454888	1.5e-16	ukb-b-14540	Whole body water mass || id:ukb-b-14540	TRUE	reported	igd	2	TRUE
rs117944670	C	T	C	T	-0.0157461	0.0022424	0.053207	0.0535	FALSE	FALSE	FALSE	bzDdWM	0.0044497	0.6143	outcome	TRUE	reported	98645695	10	0.00277058	454888	1.3e-08	ukb-b-14540	Whole body water mass || id:ukb-b-14540	TRUE	reported	igd	2	TRUE
rs1179905	G	A	G	A	0.0101297	-0.0045371	0.195094	0.1952	FALSE	FALSE	FALSE	bzDdWM	0.0025201	0.07181	outcome	TRUE	reported	90322922	6	0.00157327	454888	1.2e-10	ukb-b-14540	Whole body water mass || id:ukb-b-14540	TRUE	reported	igd	2	TRUE
rs118173451	C	T	C	T	-0.0286604	0.0004252	0.016152	0.0163	FALSE	FALSE	FALSE	bzDdWM	0.0084783	0.96	outcome	TRUE	reported	28356600	22	0.00502759	454888	1.2e-08	ukb-b-14540	Whole body water mass || id:ukb-b-14540	TRUE	reported	igd	2	TRUE
rs11833839	T	C	T	C	0.0164184	-0.0119289	0.056921	0.0577	FALSE	FALSE	FALSE	bzDdWM	0.0042867	0.00539	outcome	TRUE	reported	132560957	12	0.00268705	454888	1e-09	ukb-b-14540	Whole body water mass || id:ukb-b-14540	TRUE	reported	igd	2	TRUE
rs11880992	A	G	A	G	0.0139183	-0.002917	0.408454	0.4104	FALSE	FALSE	FALSE	bzDdWM	0.0020259	0.1499	outcome	TRUE	reported	2176403	19	0.00126883	454888	5.4e-28	ukb-b-14540	Whole body water mass || id:ukb-b-14540	TRUE	reported	igd	2	TRUE
rs11925245	G	A	G	A	-0.00992692	-0.0031088	0.182851	0.1824	FALSE	FALSE	FALSE	bzDdWM	0.0026035	0.2325	outcome	TRUE	reported	114183579	3	0.00162309	454888	9.6e-10	ukb-b-14540	Whole body water mass || id:ukb-b-14540	TRUE	reported	igd	2	TRUE
rs11997525	A	T	A	T	0.0154468	-0.0075795	0.167033	0.1684	FALSE	TRUE	FALSE	bzDdWM	0.0026544	0.004298	outcome	TRUE	reported	49401982	8	0.00166813	454888	2e-20	ukb-b-14540	Whole body water mass || id:ukb-b-14540	TRUE	reported	igd	2	TRUE
rs12041740	A	G	A	G	-0.0148006	0.0079367	0.739858	0.7406	FALSE	FALSE	FALSE	bzDdWM	0.0022969	0.0005494	outcome	TRUE	reported	11236524	1	0.00141075	454888	9.5e-26	ukb-b-14540	Whole body water mass || id:ukb-b-14540	TRUE	reported	igd	2	TRUE
rs12072845	A	G	A	G	-0.0138803	0.0043289	0.394694	0.393	FALSE	FALSE	FALSE	bzDdWM	0.0020598	0.03559	outcome	TRUE	reported	214630757	1	0.0012684	454888	7.2e-28	ukb-b-14540	Whole body water mass || id:ukb-b-14540	TRUE	reported	igd	2	TRUE
rs12095997	T	C	T	C	0.0225314	8.69e-05	0.089261	0.0897	FALSE	FALSE	FALSE	bzDdWM	0.0034712	0.98	outcome	TRUE	reported	51391845	1	0.00217074	454888	3.1e-25	ukb-b-14540	Whole body water mass || id:ukb-b-14540	TRUE	reported	igd	2	TRUE
rs12119249	T	C	T	C	-0.0119302	0.0021936	0.126522	0.1258	FALSE	FALSE	FALSE	bzDdWM	0.0030483	0.4718	outcome	TRUE	reported	150469480	1	0.00186673	454888	1.6e-10	ukb-b-14540	Whole body water mass || id:ukb-b-14540	TRUE	reported	igd	2	TRUE
rs12146350	G	C	G	C	-0.00799159	0.0043445	0.60171	0.6029	FALSE	TRUE	FALSE	bzDdWM	0.0020613	0.03507	outcome	TRUE	reported	22843111	10	0.00127358	454888	3.5e-10	ukb-b-14540	Whole body water mass || id:ukb-b-14540	TRUE	reported	igd	2	TRUE
rs12156265	A	G	A	G	0.00801437	-0.0053777	0.590472	0.5874	FALSE	FALSE	FALSE	bzDdWM	0.0020981	0.01038	outcome	TRUE	reported	144848756	8	0.00126711	454888	2.5e-10	ukb-b-14540	Whole body water mass || id:ukb-b-14540	TRUE	reported	igd	2	TRUE
rs12188627	G	A	G	A	-0.0105586	-0.0021546	0.487748	0.4857	FALSE	FALSE	FALSE	bzDdWM	0.0020129	0.2844	outcome	TRUE	reported	60720682	5	0.00124224	454888	1.9e-17	ukb-b-14540	Whole body water mass || id:ukb-b-14540	TRUE	reported	igd	2	TRUE
rs12200061	A	G	A	G	-0.00765031	0.0014218	0.405335	0.4064	FALSE	FALSE	FALSE	bzDdWM	0.0020233	0.4822	outcome	TRUE	reported	83487443	6	0.00126533	454888	1.5e-09	ukb-b-14540	Whole body water mass || id:ukb-b-14540	TRUE	reported	igd	2	TRUE
rs12209223	A	C	A	C	0.0149413	0.0005061	0.101304	0.1012	FALSE	FALSE	FALSE	bzDdWM	0.0033643	0.8804	outcome	TRUE	reported	76164589	6	0.00206431	454888	4.6e-13	ukb-b-14540	Whole body water mass || id:ukb-b-14540	TRUE	reported	igd	2	TRUE
rs12216497	T	C	T	C	-0.0115289	0.0065302	0.561041	0.5614	FALSE	FALSE	FALSE	bzDdWM	0.0020024	0.001109	outcome	TRUE	reported	19028623	6	0.00125167	454888	3.2e-20	ukb-b-14540	Whole body water mass || id:ukb-b-14540	TRUE	reported	igd	2	TRUE
rs12533548	G	A	G	A	0.00794633	-0.0006847	0.651399	0.654	FALSE	FALSE	FALSE	bzDdWM	0.0021306	0.7479	outcome	TRUE	reported	148660579	7	0.00130933	454888	1.3e-09	ukb-b-14540	Whole body water mass || id:ukb-b-14540	TRUE	reported	igd	2	TRUE
rs12657771	A	G	A	G	-0.0136175	-0.0001308	0.43867	0.4369	FALSE	FALSE	FALSE	bzDdWM	0.0020349	0.9488	outcome	TRUE	reported	36787962	5	0.00125734	454888	2.5e-27	ukb-b-14540	Whole body water mass || id:ukb-b-14540	TRUE	reported	igd	2	TRUE
rs12679359	T	G	T	G	-0.0140495	0.0035461	0.136901	0.1353	FALSE	FALSE	FALSE	bzDdWM	0.0029073	0.2226	outcome	TRUE	reported	130724556	8	0.00181007	454888	8.4e-15	ukb-b-14540	Whole body water mass || id:ukb-b-14540	TRUE	reported	igd	2	TRUE
rs1268947	C	G	C	G	0.0121252	-0.0010411	0.125502	0.126	FALSE	TRUE	FALSE	bzDdWM	0.0030367	0.7317	outcome	TRUE	reported	121132631	10	0.00187989	454888	1.1e-10	ukb-b-14540	Whole body water mass || id:ukb-b-14540	TRUE	reported	igd	2	TRUE
rs12694042	T	C	T	C	-0.00830698	-0.0014357	0.501754	0.499	FALSE	FALSE	FALSE	bzDdWM	0.0020267	0.4787	outcome	TRUE	reported	207029825	2	0.00124451	454888	2.5e-11	ukb-b-14540	Whole body water mass || id:ukb-b-14540	TRUE	reported	igd	2	TRUE
rs12713004	G	A	G	A	0.017239	-0.0063995	0.724926	0.7269	FALSE	FALSE	FALSE	bzDdWM	0.0022621	0.004668	outcome	TRUE	reported	23896049	2	0.00138913	454888	2.3e-35	ukb-b-14540	Whole body water mass || id:ukb-b-14540	TRUE	reported	igd	2	TRUE
rs12764498	C	T	C	T	-0.0153389	-0.0018601	0.117518	0.1186	FALSE	FALSE	FALSE	bzDdWM	0.0031997	0.561	outcome	TRUE	reported	5042294	10	0.0019433	454888	2.9e-15	ukb-b-14540	Whole body water mass || id:ukb-b-14540	TRUE	reported	igd	2	TRUE
rs12820906	G	A	G	A	0.011868	-0.0018539	0.247202	0.2485	FALSE	FALSE	FALSE	bzDdWM	0.002311	0.4224	outcome	TRUE	reported	123493123	12	0.00144344	454888	2e-16	ukb-b-14540	Whole body water mass || id:ukb-b-14540	TRUE	reported	igd	2	TRUE
rs12889702	C	A	C	A	0.00930794	-0.0046843	0.312847	0.3117	FALSE	FALSE	FALSE	bzDdWM	0.0021737	0.03116	outcome	TRUE	reported	42894143	14	0.00134637	454888	4.7e-12	ukb-b-14540	Whole body water mass || id:ukb-b-14540	TRUE	reported	igd	2	TRUE
rs12906197	T	C	T	C	-0.010928	-0.0036076	0.421612	0.4214	FALSE	FALSE	FALSE	bzDdWM	0.0020304	0.07559	outcome	TRUE	reported	38492199	15	0.0012697	454888	7.5e-18	ukb-b-14540	Whole body water mass || id:ukb-b-14540	TRUE	reported	igd	2	TRUE
rs12907384	C	T	C	T	-0.0120338	0.0012738	0.531916	0.5269	FALSE	FALSE	FALSE	bzDdWM	0.001996	0.5234	outcome	TRUE	reported	86276000	15	0.00124774	454888	5.2e-22	ukb-b-14540	Whole body water mass || id:ukb-b-14540	TRUE	reported	igd	2	TRUE
rs1296328	C	A	C	A	-0.00867273	-0.0054651	0.558989	0.5567	FALSE	FALSE	FALSE	bzDdWM	0.0020185	0.00678	outcome	TRUE	reported	137083193	4	0.00125669	454888	5.2e-12	ukb-b-14540	Whole body water mass || id:ukb-b-14540	TRUE	reported	igd	2	TRUE
rs12981554	G	A	G	A	-0.0086983	-0.0008932	0.541859	0.5376	FALSE	FALSE	FALSE	bzDdWM	0.0020579	0.6643	outcome	TRUE	reported	3416668	19	0.00126049	454888	5.2e-12	ukb-b-14540	Whole body water mass || id:ukb-b-14540	TRUE	reported	igd	2	TRUE
rs13185520	A	G	A	G	-0.00731133	0.0036653	0.573746	0.5749	FALSE	FALSE	FALSE	bzDdWM	0.0020145	0.06885	outcome	TRUE	reported	137807260	5	0.00125388	454888	5.5e-09	ukb-b-14540	Whole body water mass || id:ukb-b-14540	TRUE	reported	igd	2	TRUE
rs13235543	T	C	T	C	0.0181151	-0.0079245	0.128609	0.1276	FALSE	FALSE	FALSE	bzDdWM	0.0029775	0.00778	outcome	TRUE	reported	73013901	7	0.00185446	454888	1.5e-22	ukb-b-14540	Whole body water mass || id:ukb-b-14540	TRUE	reported	igd	2	TRUE
rs13271368	T	C	T	C	-0.0147742	0.0058469	0.237486	0.2356	FALSE	FALSE	FALSE	bzDdWM	0.0023663	0.01348	outcome	TRUE	reported	126506140	8	0.00148261	454888	2.2e-23	ukb-b-14540	Whole body water mass || id:ukb-b-14540	TRUE	reported	igd	2	TRUE
rs13299559	T	C	T	C	-0.0102469	0.000759	0.450181	0.4509	FALSE	FALSE	FALSE	bzDdWM	0.002039	0.7097	outcome	TRUE	reported	128041828	9	0.00125264	454888	2.8e-16	ukb-b-14540	Whole body water mass || id:ukb-b-14540	TRUE	reported	igd	2	TRUE
rs13392666	A	T	A	T	0.00856623	-0.0022281	0.221798	0.2196	FALSE	TRUE	FALSE	bzDdWM	0.0024226	0.3577	outcome	TRUE	reported	128915057	2	0.00149499	454888	1e-08	ukb-b-14540	Whole body water mass || id:ukb-b-14540	TRUE	reported	igd	2	TRUE
rs13430869	T	G	T	G	0.0137741	-0.0015893	0.741816	0.7385	FALSE	FALSE	FALSE	bzDdWM	0.0022798	0.4857	outcome	TRUE	reported	218146818	2	0.00141725	454888	2.5e-22	ukb-b-14540	Whole body water mass || id:ukb-b-14540	TRUE	reported	igd	2	TRUE
rs140493137	A	G	A	G	0.0196583	0.0010011	0.060127	0.0591	FALSE	FALSE	FALSE	bzDdWM	0.0043169	0.8166	outcome	TRUE	reported	87666916	4	0.00262543	454888	7e-14	ukb-b-14540	Whole body water mass || id:ukb-b-14540	TRUE	reported	igd	2	TRUE
rs1407031	T	C	T	C	-0.0081557	0.0031997	0.397362	0.3971	FALSE	FALSE	FALSE	bzDdWM	0.0020624	0.1208	outcome	TRUE	reported	6542634	20	0.00127795	454888	1.7e-10	ukb-b-14540	Whole body water mass || id:ukb-b-14540	TRUE	reported	igd	2	TRUE
rs1418433	A	G	A	G	-0.00869022	0.0035543	0.587628	0.5863	FALSE	FALSE	FALSE	bzDdWM	0.0020418	0.08173	outcome	TRUE	reported	44752568	6	0.00126027	454888	5.4e-12	ukb-b-14540	Whole body water mass || id:ukb-b-14540	TRUE	reported	igd	2	TRUE
rs1431663	C	A	C	A	-0.00851736	0.0022052	0.572126	0.5719	FALSE	FALSE	FALSE	bzDdWM	0.0020431	0.2805	outcome	TRUE	reported	73460688	8	0.00126211	454888	1.5e-11	ukb-b-14540	Whole body water mass || id:ukb-b-14540	TRUE	reported	igd	2	TRUE
rs146851424	C	A	C	A	0.0598739	-0.0118161	0.021626	0.024	FALSE	FALSE	FALSE	bzDdWM	0.0067883	0.08174	outcome	TRUE	reported	50377910	13	0.00432108	454888	1.2e-43	ukb-b-14540	Whole body water mass || id:ukb-b-14540	TRUE	reported	igd	2	TRUE
rs147110934	T	G	T	G	-0.0314858	0.002755	0.024293	0.0242	FALSE	FALSE	FALSE	bzDdWM	0.0067212	0.6819	outcome	TRUE	reported	55993436	19	0.00404631	454888	7.2e-15	ukb-b-14540	Whole body water mass || id:ukb-b-14540	TRUE	reported	igd	2	TRUE
rs1478575	A	T	A	T	0.0176135	-0.0051534	0.684064	0.684	FALSE	TRUE	FALSE	bzDdWM	0.0021403	0.01605	outcome	TRUE	reported	218278555	2	0.00133528	454888	9.9e-40	ukb-b-14540	Whole body water mass || id:ukb-b-14540	TRUE	reported	igd	2	TRUE
rs148096274	C	T	C	T	-0.0207261	-0.0131846	0.032588	0.033	FALSE	FALSE	FALSE	bzDdWM	0.0058473	0.02414	outcome	TRUE	reported	179014796	1	0.00356221	454888	5.9e-09	ukb-b-14540	Whole body water mass || id:ukb-b-14540	TRUE	reported	igd	2	TRUE
rs1542224	C	T	C	T	0.0127883	-0.0090314	0.718952	0.7169	FALSE	FALSE	FALSE	bzDdWM	0.0022462	5.8e-05	outcome	TRUE	reported	223963874	2	0.00138051	454888	2e-20	ukb-b-14540	Whole body water mass || id:ukb-b-14540	TRUE	reported	igd	2	TRUE
rs1573891	C	G	C	G	-0.0219381	0.0006063	0.158475	0.1562	FALSE	TRUE	FALSE	bzDdWM	0.0028171	0.8296	outcome	TRUE	reported	99186488	15	0.00171631	454888	2.1e-37	ukb-b-14540	Whole body water mass || id:ukb-b-14540	TRUE	reported	igd	2	TRUE
rs161799	G	A	G	A	-0.00810965	-0.0021064	0.343566	0.3451	FALSE	FALSE	FALSE	bzDdWM	0.0020991	0.3156	outcome	TRUE	reported	8015560	1	0.00131315	454888	6.6e-10	ukb-b-14540	Whole body water mass || id:ukb-b-14540	TRUE	reported	igd	2	TRUE
rs1657222	A	G	A	G	0.00816255	-0.0023392	0.395633	0.3984	FALSE	FALSE	FALSE	bzDdWM	0.0020325	0.2498	outcome	TRUE	reported	34837139	10	0.0012763	454888	1.6e-10	ukb-b-14540	Whole body water mass || id:ukb-b-14540	TRUE	reported	igd	2	TRUE
rs16942324	A	C	A	C	-0.0369902	0.0169499	0.02707	0.0263	FALSE	FALSE	FALSE	bzDdWM	0.0064935	0.009047	outcome	TRUE	reported	89383854	15	0.00383717	454888	5.4e-22	ukb-b-14540	Whole body water mass || id:ukb-b-14540	TRUE	reported	igd	2	TRUE
rs17011108	C	T	C	T	0.00764096	0.0056271	0.306982	0.3042	FALSE	FALSE	FALSE	bzDdWM	0.0022247	0.01143	outcome	TRUE	reported	86800806	4	0.00135782	454888	1.8e-08	ukb-b-14540	Whole body water mass || id:ukb-b-14540	TRUE	reported	igd	2	TRUE
rs17042011	T	C	T	C	0.00949499	-0.0059361	0.207096	0.2069	FALSE	FALSE	FALSE	bzDdWM	0.002519	0.01845	outcome	TRUE	reported	111604727	4	0.00155168	454888	9.4e-10	ukb-b-14540	Whole body water mass || id:ukb-b-14540	TRUE	reported	igd	2	TRUE
rs17197114	C	T	C	T	0.0109272	0.0018526	0.177019	0.1755	FALSE	FALSE	FALSE	bzDdWM	0.0027031	0.4931	outcome	TRUE	reported	21894526	14	0.00164364	454888	3e-11	ukb-b-14540	Whole body water mass || id:ukb-b-14540	TRUE	reported	igd	2	TRUE
rs17246129	A	G	A	G	0.0125819	-0.000849	0.304766	0.3067	FALSE	FALSE	FALSE	bzDdWM	0.0021552	0.6936	outcome	TRUE	reported	227259964	2	0.00134845	454888	1.1e-20	ukb-b-14540	Whole body water mass || id:ukb-b-14540	TRUE	reported	igd	2	TRUE
rs17277008	C	T	C	T	0.0144111	-0.0062723	0.313429	0.3155	FALSE	FALSE	FALSE	bzDdWM	0.0021357	0.003315	outcome	TRUE	reported	172105162	1	0.00133485	454888	3.6e-27	ukb-b-14540	Whole body water mass || id:ukb-b-14540	TRUE	reported	igd	2	TRUE
rs17345935	C	T	C	T	0.0140844	-0.0042456	0.066176	0.0666	FALSE	FALSE	FALSE	bzDdWM	0.0039925	0.2876	outcome	TRUE	reported	170179341	1	0.00249641	454888	1.7e-08	ukb-b-14540	Whole body water mass || id:ukb-b-14540	TRUE	reported	igd	2	TRUE
rs17363646	G	A	G	A	0.0126735	0.0012122	0.135709	0.1371	FALSE	FALSE	FALSE	bzDdWM	0.002883	0.6741	outcome	TRUE	reported	86823503	1	0.00180638	454888	2.3e-12	ukb-b-14540	Whole body water mass || id:ukb-b-14540	TRUE	reported	igd	2	TRUE
rs17400325	C	T	C	T	0.021353	-0.0061277	0.04157	0.0406	FALSE	FALSE	FALSE	bzDdWM	0.0050823	0.2279	outcome	TRUE	reported	178565913	2	0.00310239	454888	5.9e-12	ukb-b-14540	Whole body water mass || id:ukb-b-14540	TRUE	reported	igd	2	TRUE
rs17443541	C	T	C	T	-0.0107665	0.0033717	0.18936	0.1903	FALSE	FALSE	FALSE	bzDdWM	0.0026018	0.195	outcome	TRUE	reported	200402624	2	0.00159773	454888	1.6e-11	ukb-b-14540	Whole body water mass || id:ukb-b-14540	TRUE	reported	igd	2	TRUE
rs17556750	A	C	A	C	0.011883	0.0046478	0.288366	0.2909	FALSE	FALSE	FALSE	bzDdWM	0.0022209	0.03637	outcome	TRUE	reported	82155568	4	0.00137134	454888	4.5e-18	ukb-b-14540	Whole body water mass || id:ukb-b-14540	TRUE	reported	igd	2	TRUE
rs1780673	A	G	A	G	0.0125966	-0.0016937	0.811346	0.8098	FALSE	FALSE	FALSE	bzDdWM	0.0025314	0.5035	outcome	TRUE	reported	35758359	20	0.00159312	454888	2.6e-15	ukb-b-14540	Whole body water mass || id:ukb-b-14540	TRUE	reported	igd	2	TRUE
rs17812715	T	G	T	G	0.00700386	-0.0037306	0.408364	0.4072	FALSE	FALSE	FALSE	bzDdWM	0.0020244	0.06535	outcome	TRUE	reported	64483207	5	0.00126796	454888	3.3e-08	ukb-b-14540	Whole body water mass || id:ukb-b-14540	TRUE	reported	igd	2	TRUE
rs1813212	G	A	G	A	-0.0085709	0.0002961	0.445653	0.4443	FALSE	FALSE	FALSE	bzDdWM	0.0020321	0.8842	outcome	TRUE	reported	89301382	11	0.00125411	454888	8.2e-12	ukb-b-14540	Whole body water mass || id:ukb-b-14540	TRUE	reported	igd	2	TRUE
rs1841738	G	A	G	A	-0.0112036	0.0027193	0.518119	0.5187	FALSE	FALSE	FALSE	bzDdWM	0.0020312	0.1806	outcome	TRUE	reported	88557753	4	0.00124994	454888	3.1e-19	ukb-b-14540	Whole body water mass || id:ukb-b-14540	TRUE	reported	igd	2	TRUE
rs1846221	C	G	C	G	-0.00951691	-0.0010215	0.175176	0.176	FALSE	TRUE	FALSE	bzDdWM	0.0026871	0.7038	outcome	TRUE	reported	4667302	10	0.00165959	454888	9.8e-09	ukb-b-14540	Whole body water mass || id:ukb-b-14540	TRUE	reported	igd	2	TRUE
rs1910466	C	T	C	T	-0.00751789	0.004732	0.498149	0.5005	FALSE	FALSE	FALSE	bzDdWM	0.001998	0.01787	outcome	TRUE	reported	147086268	3	0.00124895	454888	1.8e-09	ukb-b-14540	Whole body water mass || id:ukb-b-14540	TRUE	reported	igd	2	TRUE
rs1924936	A	T	A	T	0.0155963	-0.0074077	0.774417	0.7784	FALSE	TRUE	FALSE	bzDdWM	0.0023902	0.001941	outcome	TRUE	reported	78443297	13	0.00149154	454888	1.4e-25	ukb-b-14540	Whole body water mass || id:ukb-b-14540	TRUE	reported	igd	2	TRUE
rs1927635	C	T	C	T	0.00923711	-0.0048805	0.354173	0.3577	FALSE	FALSE	FALSE	bzDdWM	0.0021208	0.02138	outcome	TRUE	reported	16461905	9	0.001316	454888	2.2e-12	ukb-b-14540	Whole body water mass || id:ukb-b-14540	TRUE	reported	igd	2	TRUE
rs1928850	T	A	T	A	0.014035	-0.0020245	0.921905	0.9221	FALSE	TRUE	FALSE	bzDdWM	0.003743	0.5886	outcome	TRUE	reported	16765520	9	0.00233368	454888	1.8e-09	ukb-b-14540	Whole body water mass || id:ukb-b-14540	TRUE	reported	igd	2	TRUE
rs1956412	C	T	C	T	-0.0293477	0.0141838	0.015842	0.0173	FALSE	FALSE	FALSE	bzDdWM	0.0077868	0.06853	outcome	TRUE	reported	89151797	14	0.00502258	454888	5.1e-09	ukb-b-14540	Whole body water mass || id:ukb-b-14540	TRUE	reported	igd	2	TRUE
rs1969844	T	C	T	C	0.00987503	-0.00335	0.365582	0.3607	FALSE	FALSE	FALSE	bzDdWM	0.0020838	0.1079	outcome	TRUE	reported	33784140	6	0.0012918	454888	2.1e-14	ukb-b-14540	Whole body water mass || id:ukb-b-14540	TRUE	reported	igd	2	TRUE
rs1971955	G	A	G	A	-0.0140554	0.0023196	0.854108	0.851	FALSE	FALSE	FALSE	bzDdWM	0.0028416	0.4143	outcome	TRUE	reported	122420437	12	0.00176367	454888	1.6e-15	ukb-b-14540	Whole body water mass || id:ukb-b-14540	TRUE	reported	igd	2	TRUE
rs2005172	C	A	C	A	0.0227755	0.0011818	0.639775	0.6411	FALSE	FALSE	FALSE	bzDdWM	0.0021378	0.5804	outcome	TRUE	reported	61996255	17	0.00131255	454888	1.9e-67	ukb-b-14540	Whole body water mass || id:ukb-b-14540	TRUE	reported	igd	2	TRUE
rs2015561	G	A	G	A	-0.0115984	-0.0003503	0.42422	0.4226	FALSE	FALSE	FALSE	bzDdWM	0.0020122	0.8618	outcome	TRUE	reported	38593294	17	0.00125899	454888	3.2e-20	ukb-b-14540	Whole body water mass || id:ukb-b-14540	TRUE	reported	igd	2	TRUE
rs2122823	T	C	T	C	0.0103783	-0.0010365	0.210646	0.2108	FALSE	FALSE	FALSE	bzDdWM	0.0024965	0.678	outcome	TRUE	reported	25939161	7	0.00154197	454888	1.7e-11	ukb-b-14540	Whole body water mass || id:ukb-b-14540	TRUE	reported	igd	2	TRUE
rs213997	A	G	A	G	0.00767109	-0.004234	0.659755	0.6595	FALSE	FALSE	FALSE	bzDdWM	0.0021614	0.05012	outcome	TRUE	reported	166367429	6	0.00133088	454888	8.2e-09	ukb-b-14540	Whole body water mass || id:ukb-b-14540	TRUE	reported	igd	2	TRUE
rs2140046	C	T	C	T	-0.0117772	0.0034307	0.3635	0.3637	FALSE	FALSE	FALSE	bzDdWM	0.0020927	0.1011	outcome	TRUE	reported	169706079	2	0.00128866	454888	6.3e-20	ukb-b-14540	Whole body water mass || id:ukb-b-14540	TRUE	reported	igd	2	TRUE
rs2163832	C	T	C	T	-0.0131265	7.6e-06	0.66014	0.6647	FALSE	FALSE	FALSE	bzDdWM	0.0021115	0.9971	outcome	TRUE	reported	10745764	19	0.00131783	454888	2.3e-23	ukb-b-14540	Whole body water mass || id:ukb-b-14540	TRUE	reported	igd	2	TRUE
rs2197563	A	G	A	G	0.0101699	-0.0061106	0.594858	0.599	FALSE	FALSE	FALSE	bzDdWM	0.0020259	0.002559	outcome	TRUE	reported	233687080	2	0.00126403	454888	8.6e-16	ukb-b-14540	Whole body water mass || id:ukb-b-14540	TRUE	reported	igd	2	TRUE
rs2225226	T	C	T	C	-0.0297564	0.0110991	0.215983	0.2143	FALSE	FALSE	FALSE	bzDdWM	0.0024534	6.071e-06	outcome	TRUE	reported	51127270	13	0.001518	454888	1.5e-85	ukb-b-14540	Whole body water mass || id:ukb-b-14540	TRUE	reported	igd	2	TRUE
rs224048	A	G	A	G	-0.0073128	-0.0052309	0.549814	0.5462	FALSE	FALSE	FALSE	bzDdWM	0.0019881	0.00851	outcome	TRUE	reported	64491549	10	0.00124821	454888	4.7e-09	ukb-b-14540	Whole body water mass || id:ukb-b-14540	TRUE	reported	igd	2	TRUE
rs2252720	T	C	T	C	-0.0133221	-0.0020133	0.674078	0.6741	FALSE	FALSE	FALSE	bzDdWM	0.0021438	0.3477	outcome	TRUE	reported	21223663	20	0.00133958	454888	2.7e-23	ukb-b-14540	Whole body water mass || id:ukb-b-14540	TRUE	reported	igd	2	TRUE
rs2252909	T	C	T	C	-0.00728397	-0.0006983	0.657281	0.6541	FALSE	FALSE	FALSE	bzDdWM	0.0021643	0.747	outcome	TRUE	reported	2278609	17	0.00133436	454888	4.8e-08	ukb-b-14540	Whole body water mass || id:ukb-b-14540	TRUE	reported	igd	2	TRUE
rs2270894	G	C	G	C	-0.0172589	0.0031343	0.203277	0.2061	FALSE	TRUE	FALSE	bzDdWM	0.0026605	0.2388	outcome	TRUE	reported	9975386	3	0.00160141	454888	4.4e-27	ukb-b-14540	Whole body water mass || id:ukb-b-14540	TRUE	reported	igd	2	TRUE
rs2296316	C	T	C	T	-0.0102414	0.0002604	0.464507	0.4629	FALSE	FALSE	FALSE	bzDdWM	0.0020091	0.8969	outcome	TRUE	reported	65520246	14	0.00125871	454888	4.1e-16	ukb-b-14540	Whole body water mass || id:ukb-b-14540	TRUE	reported	igd	2	TRUE
rs2300669	A	C	A	C	-0.0113142	0.0048552	0.386264	0.3858	FALSE	FALSE	FALSE	bzDdWM	0.0020387	0.01724	outcome	TRUE	reported	38541318	3	0.00127413	454888	6.7e-19	ukb-b-14540	Whole body water mass || id:ukb-b-14540	TRUE	reported	igd	2	TRUE
rs2332175	A	G	A	G	-0.00772881	0.0005722	0.546996	0.5443	FALSE	FALSE	FALSE	bzDdWM	0.0020163	0.7766	outcome	TRUE	reported	70345411	14	0.00126131	454888	8.9e-10	ukb-b-14540	Whole body water mass || id:ukb-b-14540	TRUE	reported	igd	2	TRUE
rs236587	C	T	C	T	-0.00821708	0.0011276	0.73723	0.7356	FALSE	FALSE	FALSE	bzDdWM	0.0022888	0.6223	outcome	TRUE	reported	68203915	17	0.00142939	454888	9e-09	ukb-b-14540	Whole body water mass || id:ukb-b-14540	TRUE	reported	igd	2	TRUE
rs237738	C	T	C	T	0.00960649	-0.0053263	0.822687	0.8224	FALSE	FALSE	FALSE	bzDdWM	0.0026009	0.04057	outcome	TRUE	reported	47904920	20	0.00163199	454888	3.9e-09	ukb-b-14540	Whole body water mass || id:ukb-b-14540	TRUE	reported	igd	2	TRUE
rs2422054	A	T	A	T	0.00789579	-0.002277	0.631034	0.6273	FALSE	TRUE	FALSE	bzDdWM	0.0020854	0.2749	outcome	TRUE	reported	161382474	5	0.00128795	454888	8.8e-10	ukb-b-14540	Whole body water mass || id:ukb-b-14540	TRUE	reported	igd	2	TRUE
rs2427320	G	A	G	A	-0.00836613	-7.66e-05	0.231515	0.2299	FALSE	FALSE	FALSE	bzDdWM	0.002386	0.9744	outcome	TRUE	reported	60976723	20	0.00147811	454888	1.5e-08	ukb-b-14540	Whole body water mass || id:ukb-b-14540	TRUE	reported	igd	2	TRUE
rs244711	T	C	T	C	0.0166438	-0.0015593	0.685826	0.6843	FALSE	FALSE	FALSE	bzDdWM	0.0023859	0.5134	outcome	TRUE	reported	176509193	5	0.00143559	454888	4.4e-31	ukb-b-14540	Whole body water mass || id:ukb-b-14540	TRUE	reported	igd	2	TRUE
rs247008	G	A	G	A	0.0125559	-0.0080007	0.670453	0.6704	FALSE	FALSE	FALSE	bzDdWM	0.0021259	0.0001676	outcome	TRUE	reported	131447104	5	0.00132938	454888	3.6e-21	ukb-b-14540	Whole body water mass || id:ukb-b-14540	TRUE	reported	igd	2	TRUE
rs2521349	A	G	A	G	0.00779244	-0.0003817	0.385018	0.3872	FALSE	FALSE	FALSE	bzDdWM	0.0020429	0.8518	outcome	TRUE	reported	67503501	17	0.0012837	454888	1.3e-09	ukb-b-14540	Whole body water mass || id:ukb-b-14540	TRUE	reported	igd	2	TRUE
rs2524137	T	C	T	C	-0.020514	-0.0044553	0.695984	0.6971	FALSE	FALSE	FALSE	bzDdWM	0.0022286	0.0456	outcome	TRUE	reported	31264582	6	0.00135252	454888	5.8e-52	ukb-b-14540	Whole body water mass || id:ukb-b-14540	TRUE	reported	igd	2	TRUE
rs2533879	A	G	A	G	-0.0202871	0.0006636	0.29977	0.2989	FALSE	FALSE	FALSE	bzDdWM	0.0021658	0.7593	outcome	TRUE	reported	2859847	7	0.00135654	454888	1.4e-50	ukb-b-14540	Whole body water mass || id:ukb-b-14540	TRUE	reported	igd	2	TRUE
rs254963	G	A	G	A	-0.00862838	0.0036723	0.44653	0.4455	FALSE	FALSE	FALSE	bzDdWM	0.0020425	0.07219	outcome	TRUE	reported	171224403	5	0.00125834	454888	7e-12	ukb-b-14540	Whole body water mass || id:ukb-b-14540	TRUE	reported	igd	2	TRUE
rs2578557	T	C	T	C	-0.00938887	0.0032566	0.641694	0.6402	FALSE	FALSE	FALSE	bzDdWM	0.002099	0.1208	outcome	TRUE	reported	5473063	5	0.00129696	454888	4.5e-13	ukb-b-14540	Whole body water mass || id:ukb-b-14540	TRUE	reported	igd	2	TRUE
rs25849	G	C	G	C	0.0169274	0.0004312	0.288768	0.2923	FALSE	TRUE	FALSE	bzDdWM	0.0023062	0.8517	outcome	TRUE	reported	2265071	16	0.00137893	454888	1.2e-34	ukb-b-14540	Whole body water mass || id:ukb-b-14540	TRUE	reported	igd	2	TRUE
rs2602713	C	A	C	A	0.0110158	-0.003222	0.440222	0.4406	FALSE	FALSE	FALSE	bzDdWM	0.0020609	0.118	outcome	TRUE	reported	4910021	19	0.00126717	454888	3.5e-18	ukb-b-14540	Whole body water mass || id:ukb-b-14540	TRUE	reported	igd	2	TRUE
rs2663125	C	T	C	T	-0.00890501	-0.0032312	0.690666	0.6914	FALSE	FALSE	FALSE	bzDdWM	0.0021977	0.1415	outcome	TRUE	reported	99563891	15	0.00134843	454888	4e-11	ukb-b-14540	Whole body water mass || id:ukb-b-14540	TRUE	reported	igd	2	TRUE
rs2721938	T	C	T	C	-0.0121483	-0.0010508	0.600475	0.6022	FALSE	FALSE	FALSE	bzDdWM	0.0020282	0.6044	outcome	TRUE	reported	116635611	8	0.00127235	454888	1.3e-21	ukb-b-14540	Whole body water mass || id:ukb-b-14540	TRUE	reported	igd	2	TRUE
rs2740761	T	C	T	C	0.00883947	-0.0041105	0.20844	0.2067	FALSE	FALSE	FALSE	bzDdWM	0.0024755	0.09681	outcome	TRUE	reported	55255986	7	0.00154832	454888	1.1e-08	ukb-b-14540	Whole body water mass || id:ukb-b-14540	TRUE	reported	igd	2	TRUE
rs2803888	A	C	A	C	-0.00901308	0.0015779	0.41562	0.4173	FALSE	FALSE	FALSE	bzDdWM	0.0020106	0.4326	outcome	TRUE	reported	219004615	1	0.00125765	454888	7.7e-13	ukb-b-14540	Whole body water mass || id:ukb-b-14540	TRUE	reported	igd	2	TRUE
rs2807742	A	G	A	G	-0.00906322	-0.0046288	0.770584	0.7715	FALSE	FALSE	FALSE	bzDdWM	0.0024069	0.05446	outcome	TRUE	reported	28781367	10	0.00148633	454888	1.1e-09	ukb-b-14540	Whole body water mass || id:ukb-b-14540	TRUE	reported	igd	2	TRUE
rs282303	A	C	A	C	0.0131157	-0.0091146	0.090042	0.091	FALSE	FALSE	FALSE	bzDdWM	0.0035199	0.009612	outcome	TRUE	reported	67315659	5	0.00217741	454888	1.7e-09	ukb-b-14540	Whole body water mass || id:ukb-b-14540	TRUE	reported	igd	2	TRUE
rs28409699	T	C	T	C	-0.0117189	0.0044806	0.11923	0.1179	FALSE	FALSE	FALSE	bzDdWM	0.0032092	0.1627	outcome	TRUE	reported	32571295	6	0.00191457	454888	9.3e-10	ukb-b-14540	Whole body water mass || id:ukb-b-14540	TRUE	reported	igd	2	TRUE
rs284662	C	T	C	T	-0.00913001	0.0054327	0.61978	0.6177	FALSE	FALSE	FALSE	bzDdWM	0.0020722	0.008748	outcome	TRUE	reported	41932275	19	0.0012831	454888	1.1e-12	ukb-b-14540	Whole body water mass || id:ukb-b-14540	TRUE	reported	igd	2	TRUE
rs28620532	G	A	G	A	0.0180884	-0.0021642	0.349053	0.3523	FALSE	FALSE	FALSE	bzDdWM	0.0021191	0.3071	outcome	TRUE	reported	98216876	9	0.00131068	454888	2.5e-43	ukb-b-14540	Whole body water mass || id:ukb-b-14540	TRUE	reported	igd	2	TRUE
rs2884345	A	G	A	G	-0.0078325	-0.0032594	0.710254	0.7073	FALSE	FALSE	FALSE	bzDdWM	0.0021816	0.1352	outcome	TRUE	reported	53323211	14	0.00137525	454888	1.2e-08	ukb-b-14540	Whole body water mass || id:ukb-b-14540	TRUE	reported	igd	2	TRUE
rs2897968	A	G	A	G	0.0154794	-0.004569	0.607013	0.6031	FALSE	FALSE	FALSE	bzDdWM	0.0020566	0.02631	outcome	TRUE	reported	46763686	12	0.00127467	454888	6.2e-34	ukb-b-14540	Whole body water mass || id:ukb-b-14540	TRUE	reported	igd	2	TRUE
rs2900208	A	C	A	C	0.0137327	-0.0049795	0.353558	0.3542	FALSE	FALSE	FALSE	bzDdWM	0.0021045	0.01798	outcome	TRUE	reported	11878464	12	0.001301	454888	4.8e-26	ukb-b-14540	Whole body water mass || id:ukb-b-14540	TRUE	reported	igd	2	TRUE
rs2920974	C	A	C	A	0.0071754	-0.0015681	0.560036	0.5614	FALSE	FALSE	FALSE	bzDdWM	0.0020046	0.4341	outcome	TRUE	reported	55537126	2	0.00125348	454888	1e-08	ukb-b-14540	Whole body water mass || id:ukb-b-14540	TRUE	reported	igd	2	TRUE
rs294382	C	A	C	A	-0.00759781	0.0021488	0.720121	0.7208	FALSE	FALSE	FALSE	bzDdWM	0.002261	0.3419	outcome	TRUE	reported	30607515	11	0.00138683	454888	4.3e-08	ukb-b-14540	Whole body water mass || id:ukb-b-14540	TRUE	reported	igd	2	TRUE
rs2952615	C	G	C	G	-0.0121119	0.0041046	0.617529	0.6181	FALSE	TRUE	FALSE	bzDdWM	0.0020675	0.04711	outcome	TRUE	reported	112138888	5	0.00127879	454888	2.8e-21	ukb-b-14540	Whole body water mass || id:ukb-b-14540	TRUE	reported	igd	2	TRUE
rs2979649	G	A	G	A	0.00964894	-0.0041963	0.173714	0.1731	FALSE	FALSE	FALSE	bzDdWM	0.0026721	0.1163	outcome	TRUE	reported	6315856	8	0.00164735	454888	4.7e-09	ukb-b-14540	Whole body water mass || id:ukb-b-14540	TRUE	reported	igd	2	TRUE
rs2993531	C	A	C	A	0.00916963	-0.0017365	0.589215	0.5887	FALSE	FALSE	FALSE	bzDdWM	0.0020139	0.3886	outcome	TRUE	reported	212190116	1	0.00125813	454888	3.1e-13	ukb-b-14540	Whole body water mass || id:ukb-b-14540	TRUE	reported	igd	2	TRUE
rs29946	C	T	C	T	0.00751577	-0.0029703	0.557058	0.5597	FALSE	FALSE	FALSE	bzDdWM	0.0021076	0.1587	outcome	TRUE	reported	34299865	19	0.00127571	454888	3.8e-09	ukb-b-14540	Whole body water mass || id:ukb-b-14540	TRUE	reported	igd	2	TRUE
rs310796	T	G	T	G	0.0110215	0.0020888	0.680917	0.681	FALSE	FALSE	FALSE	bzDdWM	0.0021417	0.3294	outcome	TRUE	reported	77453226	12	0.00133707	454888	1.7e-16	ukb-b-14540	Whole body water mass || id:ukb-b-14540	TRUE	reported	igd	2	TRUE
rs3110496	G	A	G	A	0.0085875	-0.0042649	0.686146	0.685	FALSE	FALSE	FALSE	bzDdWM	0.0021389	0.04615	outcome	TRUE	reported	27917771	17	0.00134098	454888	1.5e-10	ukb-b-14540	Whole body water mass || id:ukb-b-14540	TRUE	reported	igd	2	TRUE
rs31211	A	G	A	G	-0.0130702	0.0067986	0.251069	0.2534	FALSE	FALSE	FALSE	bzDdWM	0.0022836	0.002909	outcome	TRUE	reported	134363145	5	0.00143248	454888	7.2e-20	ukb-b-14540	Whole body water mass || id:ukb-b-14540	TRUE	reported	igd	2	TRUE
rs3212260	T	A	T	A	0.0131933	-0.0022093	0.25791	0.2578	FALSE	TRUE	FALSE	bzDdWM	0.0022731	0.3311	outcome	TRUE	reported	24804088	14	0.00142589	454888	2.2e-20	ukb-b-14540	Whole body water mass || id:ukb-b-14540	TRUE	reported	igd	2	TRUE
rs34017457	A	G	A	G	0.0502689	-0.0142447	0.006952	0.0074	FALSE	FALSE	FALSE	bzDdWM	0.0122583	0.2452	outcome	TRUE	reported	67166731	16	0.00748821	454888	1.9e-11	ukb-b-14540	Whole body water mass || id:ukb-b-14540	TRUE	reported	igd	2	TRUE
rs34147411	T	C	T	C	0.0127833	-0.0099582	0.146051	0.1466	FALSE	FALSE	FALSE	bzDdWM	0.0029869	0.000856	outcome	TRUE	reported	68081246	16	0.00177922	454888	6.7e-13	ukb-b-14540	Whole body water mass || id:ukb-b-14540	TRUE	reported	igd	2	TRUE
rs34227797	C	G	C	G	0.00811482	-0.0040643	0.310277	0.3111	FALSE	TRUE	FALSE	bzDdWM	0.0021789	0.06214	outcome	TRUE	reported	159982551	4	0.001343	454888	1.5e-09	ukb-b-14540	Whole body water mass || id:ukb-b-14540	TRUE	reported	igd	2	TRUE
rs34345560	A	G	A	G	0.00892539	-0.0009623	0.194812	0.1979	FALSE	FALSE	FALSE	bzDdWM	0.0025666	0.7077	outcome	TRUE	reported	69081998	11	0.00158218	454888	1.7e-08	ukb-b-14540	Whole body water mass || id:ukb-b-14540	TRUE	reported	igd	2	TRUE
rs34345690	G	A	G	A	0.00813988	0.0010223	0.227011	0.2242	FALSE	FALSE	FALSE	bzDdWM	0.002378	0.6673	outcome	TRUE	reported	192445575	3	0.00148146	454888	3.9e-08	ukb-b-14540	Whole body water mass || id:ukb-b-14540	TRUE	reported	igd	2	TRUE
rs34693680	T	C	T	C	0.0142144	-0.0055219	0.132003	0.1309	FALSE	FALSE	FALSE	bzDdWM	0.0029432	0.06064	outcome	TRUE	reported	98665549	3	0.00183241	454888	8.7e-15	ukb-b-14540	Whole body water mass || id:ukb-b-14540	TRUE	reported	igd	2	TRUE
rs34776209	T	C	T	C	-0.0170947	-0.0001242	0.24748	0.2445	FALSE	FALSE	FALSE	bzDdWM	0.002318	0.9573	outcome	TRUE	reported	23513093	7	0.00144322	454888	2.3e-32	ukb-b-14540	Whole body water mass || id:ukb-b-14540	TRUE	reported	igd	2	TRUE
rs34825238	T	G	T	G	0.00881054	0.0026626	0.254903	0.2538	FALSE	FALSE	FALSE	bzDdWM	0.0023835	0.264	outcome	TRUE	reported	103328352	12	0.00144514	454888	1.1e-09	ukb-b-14540	Whole body water mass || id:ukb-b-14540	TRUE	reported	igd	2	TRUE
rs34848742	G	T	G	T	-0.0147164	0.0034513	0.788253	0.7866	FALSE	FALSE	FALSE	bzDdWM	0.0024243	0.1545	outcome	TRUE	reported	123828042	4	0.001519	454888	3.4e-22	ukb-b-14540	Whole body water mass || id:ukb-b-14540	TRUE	reported	igd	2	TRUE
rs34924814	C	A	C	A	0.00894012	0.0025091	0.309168	0.3074	FALSE	FALSE	FALSE	bzDdWM	0.0022865	0.2725	outcome	TRUE	reported	217817062	1	0.00137467	454888	7.8e-11	ukb-b-14540	Whole body water mass || id:ukb-b-14540	TRUE	reported	igd	2	TRUE
rs35506085	A	G	A	G	-0.0195304	0.0034216	0.1851	0.1848	FALSE	FALSE	FALSE	bzDdWM	0.0026376	0.1945	outcome	TRUE	reported	2165576	11	0.00161475	454888	1.1e-33	ukb-b-14540	Whole body water mass || id:ukb-b-14540	TRUE	reported	igd	2	TRUE
rs35665085	A	G	A	G	-0.0165779	0.0001964	0.055965	0.0565	FALSE	FALSE	FALSE	bzDdWM	0.0044615	0.9649	outcome	TRUE	reported	17625915	22	0.00271477	454888	1e-09	ukb-b-14540	Whole body water mass || id:ukb-b-14540	TRUE	reported	igd	2	TRUE
rs35756741	T	C	T	C	-0.0157891	-0.0015326	0.092387	0.093	FALSE	FALSE	FALSE	bzDdWM	0.0034868	0.6603	outcome	TRUE	reported	12868701	12	0.00215762	454888	2.5e-13	ukb-b-14540	Whole body water mass || id:ukb-b-14540	TRUE	reported	igd	2	TRUE
rs35874463	G	A	G	A	0.0176963	-0.0067212	0.057662	0.0562	FALSE	FALSE	FALSE	bzDdWM	0.0045141	0.1365	outcome	TRUE	reported	67457698	15	0.00267018	454888	3.4e-11	ukb-b-14540	Whole body water mass || id:ukb-b-14540	TRUE	reported	igd	2	TRUE
rs36000545	G	A	G	A	-0.0162843	0.0034473	0.395729	0.395	FALSE	FALSE	FALSE	bzDdWM	0.0021237	0.1045	outcome	TRUE	reported	79093822	17	0.00129019	454888	1.6e-36	ukb-b-14540	Whole body water mass || id:ukb-b-14540	TRUE	reported	igd	2	TRUE
rs36100359	A	G	A	G	-0.0113753	-0.0030721	0.139417	0.1406	FALSE	FALSE	FALSE	bzDdWM	0.0028762	0.2855	outcome	TRUE	reported	21578007	14	0.00179748	454888	2.5e-10	ukb-b-14540	Whole body water mass || id:ukb-b-14540	TRUE	reported	igd	2	TRUE
rs36696	T	G	T	G	-0.00893598	0.0043016	0.50512	0.5094	FALSE	FALSE	FALSE	bzDdWM	0.0019843	0.03018	outcome	TRUE	reported	127549576	5	0.00124219	454888	6.3e-13	ukb-b-14540	Whole body water mass || id:ukb-b-14540	TRUE	reported	igd	2	TRUE
rs3740591	T	C	T	C	0.0113917	-0.0047707	0.445339	0.4211	FALSE	FALSE	FALSE	bzDdWM	0.007239	0.5099	outcome	TRUE	reported	70287303	10	0.00126448	454888	2.1e-19	ukb-b-14540	Whole body water mass || id:ukb-b-14540	TRUE	reported	igd	2	TRUE
rs3751866	C	T	C	T	-0.00810787	0.00384	0.247483	0.2447	FALSE	FALSE	FALSE	bzDdWM	0.002326	0.09877	outcome	TRUE	reported	84771304	16	0.00144602	454888	2.1e-08	ukb-b-14540	Whole body water mass || id:ukb-b-14540	TRUE	reported	igd	2	TRUE
rs3809569	G	A	G	A	0.0141359	-0.0024052	0.24333	0.2465	FALSE	FALSE	FALSE	bzDdWM	0.0023131	0.2984	outcome	TRUE	reported	66999828	15	0.00145581	454888	2.7e-22	ukb-b-14540	Whole body water mass || id:ukb-b-14540	TRUE	reported	igd	2	TRUE
rs3812550	G	A	G	A	0.00709868	-0.0065971	0.476058	0.477	FALSE	FALSE	FALSE	bzDdWM	0.0020244	0.001119	outcome	TRUE	reported	139252879	9	0.00124724	454888	1.3e-08	ukb-b-14540	Whole body water mass || id:ukb-b-14540	TRUE	reported	igd	2	TRUE
rs3853252	A	G	A	G	0.0155313	0.0003317	0.454869	0.4573	FALSE	FALSE	FALSE	bzDdWM	0.0020285	0.8701	outcome	TRUE	reported	152170247	6	0.00125097	454888	2.2e-35	ukb-b-14540	Whole body water mass || id:ukb-b-14540	TRUE	reported	igd	2	TRUE
rs3853474	T	C	T	C	-0.00759191	0.0020482	0.376996	0.3797	FALSE	FALSE	FALSE	bzDdWM	0.0020729	0.3231	outcome	TRUE	reported	141816555	5	0.00128029	454888	3e-09	ukb-b-14540	Whole body water mass || id:ukb-b-14540	TRUE	reported	igd	2	TRUE
rs3925	A	G	A	G	-0.0108083	0.0022486	0.244838	0.2444	FALSE	FALSE	FALSE	bzDdWM	0.0023188	0.3322	outcome	TRUE	reported	38281658	8	0.00144861	454888	8.6e-14	ukb-b-14540	Whole body water mass || id:ukb-b-14540	TRUE	reported	igd	2	TRUE
rs3990738	G	A	G	A	-0.00824038	-0.0017053	0.542727	0.5365	FALSE	FALSE	FALSE	bzDdWM	0.002231	0.4446	outcome	TRUE	reported	152295198	4	0.00131648	454888	3.9e-10	ukb-b-14540	Whole body water mass || id:ukb-b-14540	TRUE	reported	igd	2	TRUE
rs41271299	T	C	T	C	0.041095	-0.0031843	0.051247	0.0512	FALSE	FALSE	FALSE	bzDdWM	0.004749	0.5025	outcome	TRUE	reported	19839415	6	0.00281011	454888	2e-48	ukb-b-14540	Whole body water mass || id:ukb-b-14540	TRUE	reported	igd	2	TRUE
rs41311445	C	A	C	A	-0.0241375	0.0106113	0.095782	0.0982	FALSE	FALSE	FALSE	bzDdWM	0.0034624	0.002179	outcome	TRUE	reported	42070374	22	0.00212421	454888	6.4e-30	ukb-b-14540	Whole body water mass || id:ukb-b-14540	TRUE	reported	igd	2	TRUE
rs41458449	C	G	C	G	-0.0107519	-0.0018899	0.143902	0.144	FALSE	TRUE	FALSE	bzDdWM	0.0028357	0.5051	outcome	TRUE	reported	46929951	2	0.00177074	454888	1.3e-09	ukb-b-14540	Whole body water mass || id:ukb-b-14540	TRUE	reported	igd	2	TRUE
rs4240326	G	A	G	A	-0.0212778	0.005764	0.550145	0.5465	FALSE	FALSE	FALSE	bzDdWM	0.0019928	0.003822	outcome	TRUE	reported	145839264	4	0.00124762	454888	3.2e-65	ukb-b-14540	Whole body water mass || id:ukb-b-14540	TRUE	reported	igd	2	TRUE
rs4282339	A	G	A	G	-0.0189653	0.001458	0.207608	0.2051	FALSE	FALSE	FALSE	bzDdWM	0.0024542	0.5524	outcome	TRUE	reported	168256240	5	0.00152768	454888	2.2e-35	ukb-b-14540	Whole body water mass || id:ukb-b-14540	TRUE	reported	igd	2	TRUE
rs4369779	C	T	C	T	0.0257115	-0.0020266	0.788958	0.7913	FALSE	FALSE	FALSE	bzDdWM	0.0024445	0.4071	outcome	TRUE	reported	20735408	18	0.0015261	454888	1.1e-63	ukb-b-14540	Whole body water mass || id:ukb-b-14540	TRUE	reported	igd	2	TRUE
rs4387792	C	T	C	T	-0.00719709	0.0018559	0.666844	0.6669	FALSE	FALSE	FALSE	bzDdWM	0.002103	0.3775	outcome	TRUE	reported	113691288	2	0.00131499	454888	4.4e-08	ukb-b-14540	Whole body water mass || id:ukb-b-14540	TRUE	reported	igd	2	TRUE
rs4439140	A	G	A	G	-0.00845893	0.0021969	0.417656	0.4187	FALSE	FALSE	FALSE	bzDdWM	0.0020763	0.29	outcome	TRUE	reported	23113908	8	0.00129309	454888	6.1e-11	ukb-b-14540	Whole body water mass || id:ukb-b-14540	TRUE	reported	igd	2	TRUE
rs4504126	C	A	C	A	0.0248825	-0.0026326	0.027499	0.0274	FALSE	FALSE	FALSE	bzDdWM	0.0061376	0.668	outcome	TRUE	reported	33600582	3	0.00380484	454888	6.2e-11	ukb-b-14540	Whole body water mass || id:ukb-b-14540	TRUE	reported	igd	2	TRUE
rs4635681	G	A	G	A	0.0110224	-0.0007731	0.156251	0.1564	FALSE	FALSE	FALSE	bzDdWM	0.00273	0.777	outcome	TRUE	reported	152310614	3	0.00170857	454888	1.1e-10	ukb-b-14540	Whole body water mass || id:ukb-b-14540	TRUE	reported	igd	2	TRUE
rs4675801	T	C	T	C	-0.0106285	0.0015052	0.45593	0.456	FALSE	FALSE	FALSE	bzDdWM	0.0020347	0.4594	outcome	TRUE	reported	242493511	2	0.00124676	454888	1.5e-17	ukb-b-14540	Whole body water mass || id:ukb-b-14540	TRUE	reported	igd	2	TRUE
rs4735761	C	A	C	A	0.0189267	0.0008199	0.285631	0.286	FALSE	FALSE	FALSE	bzDdWM	0.0021966	0.709	outcome	TRUE	reported	78097161	8	0.00137815	454888	6.4e-43	ukb-b-14540	Whole body water mass || id:ukb-b-14540	TRUE	reported	igd	2	TRUE
rs4740292	G	A	G	A	0.0105487	-0.0023678	0.833856	0.835	FALSE	FALSE	FALSE	bzDdWM	0.0026949	0.3796	outcome	TRUE	reported	134468311	9	0.00167544	454888	3.1e-10	ukb-b-14540	Whole body water mass || id:ukb-b-14540	TRUE	reported	igd	2	TRUE
rs4795318	T	C	T	C	0.00903785	0.0007836	0.520326	0.5144	FALSE	FALSE	FALSE	bzDdWM	0.0019929	0.6942	outcome	TRUE	reported	36949053	17	0.00124719	454888	4.3e-13	ukb-b-14540	Whole body water mass || id:ukb-b-14540	TRUE	reported	igd	2	TRUE
rs4800670	C	G	C	G	-0.00717381	0.0020022	0.385592	0.3834	FALSE	TRUE	FALSE	bzDdWM	0.002073	0.3341	outcome	TRUE	reported	23415263	18	0.00128461	454888	2.3e-08	ukb-b-14540	Whole body water mass || id:ukb-b-14540	TRUE	reported	igd	2	TRUE
rs485554	C	G	C	G	0.0170693	-0.000289	0.31493	0.3149	FALSE	TRUE	FALSE	bzDdWM	0.0021402	0.8926	outcome	TRUE	reported	172137343	3	0.00134112	454888	4.1e-37	ukb-b-14540	Whole body water mass || id:ukb-b-14540	TRUE	reported	igd	2	TRUE
rs4906203	T	C	T	C	-0.00913619	-0.004262	0.233815	0.2323	FALSE	FALSE	FALSE	bzDdWM	0.0023653	0.07156	outcome	TRUE	reported	102928991	14	0.00147174	454888	5.4e-10	ukb-b-14540	Whole body water mass || id:ukb-b-14540	TRUE	reported	igd	2	TRUE
rs4909912	T	C	T	C	-0.01847	0.0048492	0.426335	0.4244	FALSE	FALSE	FALSE	bzDdWM	0.0020076	0.01572	outcome	TRUE	reported	135572297	8	0.00126056	454888	1.3e-48	ukb-b-14540	Whole body water mass || id:ukb-b-14540	TRUE	reported	igd	2	TRUE
rs4912650	G	T	G	T	-0.00926356	0.0017353	0.253181	0.2529	FALSE	FALSE	FALSE	bzDdWM	0.0023074	0.452	outcome	TRUE	reported	142723937	5	0.00143427	454888	1.1e-10	ukb-b-14540	Whole body water mass || id:ukb-b-14540	TRUE	reported	igd	2	TRUE
rs4968799	T	A	T	A	-0.0184544	-0.0014601	0.112465	0.1127	FALSE	TRUE	FALSE	bzDdWM	0.0031472	0.6427	outcome	TRUE	reported	68158831	17	0.00197268	454888	8.4e-21	ukb-b-14540	Whole body water mass || id:ukb-b-14540	TRUE	reported	igd	2	TRUE
rs4974223	T	C	T	C	0.0163292	-0.0061353	0.903755	0.9044	FALSE	FALSE	FALSE	bzDdWM	0.003378	0.06933	outcome	TRUE	reported	56602088	3	0.00210451	454888	8.6e-15	ukb-b-14540	Whole body water mass || id:ukb-b-14540	TRUE	reported	igd	2	TRUE
rs4980067	A	C	A	C	-0.0112163	0.0050076	0.505428	0.5101	FALSE	FALSE	FALSE	bzDdWM	0.0020196	0.01316	outcome	TRUE	reported	81136129	10	0.00124388	454888	1.9e-19	ukb-b-14540	Whole body water mass || id:ukb-b-14540	TRUE	reported	igd	2	TRUE
rs4980826	A	C	A	C	0.00774909	0.0030416	0.396042	0.3969	FALSE	FALSE	FALSE	bzDdWM	0.0020562	0.1391	outcome	TRUE	reported	578349	12	0.00126875	454888	1e-09	ukb-b-14540	Whole body water mass || id:ukb-b-14540	TRUE	reported	igd	2	TRUE
rs498685	C	T	C	T	-0.00698935	-0.0007172	0.594243	0.5935	FALSE	FALSE	FALSE	bzDdWM	0.0020169	0.7221	outcome	TRUE	reported	13088673	18	0.00126795	454888	3.5e-08	ukb-b-14540	Whole body water mass || id:ukb-b-14540	TRUE	reported	igd	2	TRUE
rs505575	C	T	C	T	-0.00882646	0.0022519	0.672512	0.6684	FALSE	FALSE	FALSE	bzDdWM	0.0021404	0.2928	outcome	TRUE	reported	111256812	5	0.00132628	454888	2.8e-11	ukb-b-14540	Whole body water mass || id:ukb-b-14540	TRUE	reported	igd	2	TRUE
rs508347	C	T	C	T	-0.0112824	0.0015511	0.703159	0.7011	FALSE	FALSE	FALSE	bzDdWM	0.0021964	0.48	outcome	TRUE	reported	28212824	7	0.00136068	454888	1.1e-16	ukb-b-14540	Whole body water mass || id:ukb-b-14540	TRUE	reported	igd	2	TRUE
rs532499	C	T	C	T	-0.00969522	0.005307	0.741375	0.7411	FALSE	FALSE	FALSE	bzDdWM	0.0023275	0.0226	outcome	TRUE	reported	30165465	13	0.00142477	454888	1e-11	ukb-b-14540	Whole body water mass || id:ukb-b-14540	TRUE	reported	igd	2	TRUE
rs553597	A	T	A	T	0.00700245	-0.0052435	0.408034	0.4089	FALSE	TRUE	FALSE	bzDdWM	0.0020578	0.01083	outcome	TRUE	reported	140279114	7	0.00126684	454888	3.2e-08	ukb-b-14540	Whole body water mass || id:ukb-b-14540	TRUE	reported	igd	2	TRUE
rs55727637	T	C	T	C	-0.012349	0.0007781	0.305235	0.3056	FALSE	FALSE	FALSE	bzDdWM	0.0021552	0.7181	outcome	TRUE	reported	15145252	16	0.00135146	454888	6.4e-20	ukb-b-14540	Whole body water mass || id:ukb-b-14540	TRUE	reported	igd	2	TRUE
rs55758152	A	G	A	G	0.00969198	-0.0053238	0.325969	0.3265	FALSE	FALSE	FALSE	bzDdWM	0.002243	0.01762	outcome	TRUE	reported	171317318	5	0.00134047	454888	4.8e-13	ukb-b-14540	Whole body water mass || id:ukb-b-14540	TRUE	reported	igd	2	TRUE
rs55831773	T	C	T	C	-0.0147059	0.0007753	0.199444	0.1993	FALSE	FALSE	FALSE	bzDdWM	0.002576	0.7635	outcome	TRUE	reported	7559037	17	0.00158968	454888	2.2e-20	ukb-b-14540	Whole body water mass || id:ukb-b-14540	TRUE	reported	igd	2	TRUE
rs55854145	C	A	C	A	-0.0155864	-5.59e-05	0.055056	0.0538	FALSE	FALSE	FALSE	bzDdWM	0.004596	0.9903	outcome	TRUE	reported	45928049	18	0.00274932	454888	1.4e-08	ukb-b-14540	Whole body water mass || id:ukb-b-14540	TRUE	reported	igd	2	TRUE
rs56017587	C	T	C	T	0.0113738	-0.0045473	0.137042	0.1341	FALSE	FALSE	FALSE	bzDdWM	0.0029979	0.1293	outcome	TRUE	reported	18698092	6	0.00181399	454888	3.6e-10	ukb-b-14540	Whole body water mass || id:ukb-b-14540	TRUE	reported	igd	2	TRUE
rs56130943	C	A	C	A	0.00899858	0.0018554	0.233134	0.2319	FALSE	FALSE	FALSE	bzDdWM	0.0026146	0.4779	outcome	TRUE	reported	105906522	14	0.00151347	454888	2.8e-09	ukb-b-14540	Whole body water mass || id:ukb-b-14540	TRUE	reported	igd	2	TRUE
rs56141370	T	C	T	C	0.0127401	1.6e-05	0.114749	0.1161	FALSE	FALSE	FALSE	bzDdWM	0.0032662	0.9961	outcome	TRUE	reported	127056213	9	0.00195421	454888	7.1e-11	ukb-b-14540	Whole body water mass || id:ukb-b-14540	TRUE	reported	igd	2	TRUE
rs57126421	G	A	G	A	-0.0105915	-0.0001389	0.237628	0.2366	FALSE	FALSE	FALSE	bzDdWM	0.0024344	0.9545	outcome	TRUE	reported	2656989	18	0.00147381	454888	6.7e-13	ukb-b-14540	Whole body water mass || id:ukb-b-14540	TRUE	reported	igd	2	TRUE
rs572474	G	A	G	A	0.0100886	-0.0070117	0.165866	0.1694	FALSE	FALSE	FALSE	bzDdWM	0.0026501	0.008149	outcome	TRUE	reported	89791654	10	0.0016752	454888	1.7e-09	ukb-b-14540	Whole body water mass || id:ukb-b-14540	TRUE	reported	igd	2	TRUE
rs573455	G	A	G	A	0.00717467	0.0007475	0.533721	0.538	FALSE	FALSE	FALSE	bzDdWM	0.0019951	0.7079	outcome	TRUE	reported	117267884	11	0.00124713	454888	8.8e-09	ukb-b-14540	Whole body water mass || id:ukb-b-14540	TRUE	reported	igd	2	TRUE
rs5752989	A	G	A	G	-0.00988899	0.0011664	0.571147	0.5671	FALSE	FALSE	FALSE	bzDdWM	0.0020349	0.5665	outcome	TRUE	reported	30365780	22	0.00126182	454888	4.6e-15	ukb-b-14540	Whole body water mass || id:ukb-b-14540	TRUE	reported	igd	2	TRUE
rs5753630	G	A	G	A	0.00743812	-0.0055386	0.439495	0.44	FALSE	FALSE	FALSE	bzDdWM	0.0020019	0.005663	outcome	TRUE	reported	31861950	22	0.00126188	454888	3.8e-09	ukb-b-14540	Whole body water mass || id:ukb-b-14540	TRUE	reported	igd	2	TRUE
rs5771118	C	T	C	T	0.00875036	0.0037657	0.741608	0.7413	FALSE	FALSE	FALSE	bzDdWM	0.002388	0.1148	outcome	TRUE	reported	50714289	22	0.00143473	454888	1.1e-09	ukb-b-14540	Whole body water mass || id:ukb-b-14540	TRUE	reported	igd	2	TRUE
rs578366	G	A	G	A	-0.0102865	0.0010851	0.420402	0.4207	FALSE	FALSE	FALSE	bzDdWM	0.0020076	0.5888	outcome	TRUE	reported	81591034	6	0.00125497	454888	2.5e-16	ukb-b-14540	Whole body water mass || id:ukb-b-14540	TRUE	reported	igd	2	TRUE
rs58857770	G	C	G	C	-0.00970389	0.0008513	0.408361	0.4099	FALSE	TRUE	FALSE	bzDdWM	0.0020594	0.6793	outcome	TRUE	reported	7208110	19	0.00127606	454888	2.9e-14	ukb-b-14540	Whole body water mass || id:ukb-b-14540	TRUE	reported	igd	2	TRUE
rs59985551	T	C	T	C	-0.0182376	0.0055662	0.22625	0.229	FALSE	FALSE	FALSE	bzDdWM	0.0023613	0.01841	outcome	TRUE	reported	56106928	2	0.00147987	454888	6.7e-35	ukb-b-14540	Whole body water mass || id:ukb-b-14540	TRUE	reported	igd	2	TRUE
rs6026578	G	C	G	C	-0.00964999	0.006365	0.625143	0.6252	FALSE	TRUE	FALSE	bzDdWM	0.002093	0.002357	outcome	TRUE	reported	57463472	20	0.00129402	454888	8.8e-14	ukb-b-14540	Whole body water mass || id:ukb-b-14540	TRUE	reported	igd	2	TRUE
rs603321	G	A	G	A	-0.0114992	0.0020737	0.2445	0.2418	FALSE	FALSE	FALSE	bzDdWM	0.0023612	0.3798	outcome	TRUE	reported	140256669	6	0.00144991	454888	2.2e-15	ukb-b-14540	Whole body water mass || id:ukb-b-14540	TRUE	reported	igd	2	TRUE
rs60385590	A	C	A	C	0.00918333	-0.0021962	0.258458	0.2571	FALSE	FALSE	FALSE	bzDdWM	0.0023378	0.3475	outcome	TRUE	reported	53630199	3	0.00143596	454888	1.6e-10	ukb-b-14540	Whole body water mass || id:ukb-b-14540	TRUE	reported	igd	2	TRUE
rs60590479	T	A	T	A	0.0109383	-0.0050447	0.110216	0.1102	FALSE	TRUE	FALSE	bzDdWM	0.003184	0.1131	outcome	TRUE	reported	44986519	2	0.00198382	454888	3.5e-08	ukb-b-14540	Whole body water mass || id:ukb-b-14540	TRUE	reported	igd	2	TRUE
rs60804050	A	G	A	G	-0.00991043	0.0063468	0.255893	0.2525	FALSE	FALSE	FALSE	bzDdWM	0.0022827	0.005429	outcome	TRUE	reported	118870373	1	0.00141775	454888	2.7e-12	ukb-b-14540	Whole body water mass || id:ukb-b-14540	TRUE	reported	igd	2	TRUE
rs6081869	G	T	G	T	-0.0101883	-0.0004169	0.385716	0.3845	FALSE	FALSE	FALSE	bzDdWM	0.0021029	0.8429	outcome	TRUE	reported	20060745	20	0.00129741	454888	4.1e-15	ukb-b-14540	Whole body water mass || id:ukb-b-14540	TRUE	reported	igd	2	TRUE
rs6085658	T	C	T	C	-0.00854926	0.0019428	0.40296	0.4045	FALSE	FALSE	FALSE	bzDdWM	0.0020391	0.3407	outcome	TRUE	reported	6685377	20	0.00127917	454888	2.3e-11	ukb-b-14540	Whole body water mass || id:ukb-b-14540	TRUE	reported	igd	2	TRUE
rs61878760	A	G	A	G	0.0149372	-0.0064501	0.082889	0.083	FALSE	FALSE	FALSE	bzDdWM	0.0036329	0.07582	outcome	TRUE	reported	12807189	11	0.00226767	454888	4.5e-11	ukb-b-14540	Whole body water mass || id:ukb-b-14540	TRUE	reported	igd	2	TRUE
rs61939893	C	T	C	T	-0.0146369	0.0004766	0.079691	0.0785	FALSE	FALSE	FALSE	bzDdWM	0.0038541	0.9016	outcome	TRUE	reported	57042101	12	0.00229524	454888	1.8e-10	ukb-b-14540	Whole body water mass || id:ukb-b-14540	TRUE	reported	igd	2	TRUE
rs62275882	A	G	A	G	-0.0125399	0.0108938	0.141209	0.1414	FALSE	FALSE	FALSE	bzDdWM	0.0028815	0.0001564	outcome	TRUE	reported	3469987	4	0.00178455	454888	2.1e-12	ukb-b-14540	Whole body water mass || id:ukb-b-14540	TRUE	reported	igd	2	TRUE
rs62372052	G	A	G	A	0.0267536	0.0001419	0.110095	0.1092	FALSE	FALSE	FALSE	bzDdWM	0.0032802	0.9655	outcome	TRUE	reported	42724294	5	0.00199094	454888	3.6e-41	ukb-b-14540	Whole body water mass || id:ukb-b-14540	TRUE	reported	igd	2	TRUE
rs62439025	C	G	C	G	0.0110511	-7.62e-05	0.152296	0.1503	FALSE	TRUE	FALSE	bzDdWM	0.0027916	0.9782	outcome	TRUE	reported	166592164	6	0.00173288	454888	1.8e-10	ukb-b-14540	Whole body water mass || id:ukb-b-14540	TRUE	reported	igd	2	TRUE
rs62460525	A	C	A	C	0.0134794	-0.0152326	0.070099	0.0689	FALSE	FALSE	FALSE	bzDdWM	0.0039376	0.0001095	outcome	TRUE	reported	44902676	7	0.00243497	454888	3.1e-08	ukb-b-14540	Whole body water mass || id:ukb-b-14540	TRUE	reported	igd	2	TRUE
rs62515437	T	G	T	G	0.0192685	0.0005321	0.225156	0.2274	FALSE	FALSE	FALSE	bzDdWM	0.0023848	0.8235	outcome	TRUE	reported	57160328	8	0.00148982	454888	2.9e-38	ukb-b-14540	Whole body water mass || id:ukb-b-14540	TRUE	reported	igd	2	TRUE
rs62621197	T	C	T	C	-0.0324712	0.0105695	0.037194	0.0373	FALSE	FALSE	FALSE	bzDdWM	0.0058443	0.07052	outcome	TRUE	reported	8670147	19	0.00342102	454888	2.3e-21	ukb-b-14540	Whole body water mass || id:ukb-b-14540	TRUE	reported	igd	2	TRUE
rs62621400	G	C	G	C	-0.019588	0.0037064	0.057649	0.0579	FALSE	TRUE	FALSE	bzDdWM	0.0044306	0.4029	outcome	TRUE	reported	101718239	15	0.00267708	454888	2.5e-13	ukb-b-14540	Whole body water mass || id:ukb-b-14540	TRUE	reported	igd	2	TRUE
rs6450346	C	T	C	T	-0.0117091	-1.58e-05	0.701329	0.6989	FALSE	FALSE	FALSE	bzDdWM	0.0021634	0.9942	outcome	TRUE	reported	55014771	5	0.00135772	454888	6.5e-18	ukb-b-14540	Whole body water mass || id:ukb-b-14540	TRUE	reported	igd	2	TRUE
rs646370	G	A	G	A	0.0127457	-0.0034622	0.14711	0.1489	FALSE	FALSE	FALSE	bzDdWM	0.002832	0.2215	outcome	TRUE	reported	32401166	1	0.00174879	454888	3.1e-13	ukb-b-14540	Whole body water mass || id:ukb-b-14540	TRUE	reported	igd	2	TRUE
rs6514066	G	T	G	T	0.00727258	-0.0045004	0.623606	0.6226	FALSE	FALSE	FALSE	bzDdWM	0.0020503	0.02816	outcome	TRUE	reported	44500794	20	0.0012882	454888	1.6e-08	ukb-b-14540	Whole body water mass || id:ukb-b-14540	TRUE	reported	igd	2	TRUE
rs6570509	T	G	T	G	-0.014029	0.0023747	0.287108	0.2883	FALSE	FALSE	FALSE	bzDdWM	0.0022011	0.2806	outcome	TRUE	reported	142716286	6	0.00137023	454888	1.3e-24	ukb-b-14540	Whole body water mass || id:ukb-b-14540	TRUE	reported	igd	2	TRUE
rs6603813	G	T	G	T	0.00975967	-0.0058737	0.254365	0.2561	FALSE	FALSE	FALSE	bzDdWM	0.0023301	0.01171	outcome	TRUE	reported	2043080	1	0.00142435	454888	7.3e-12	ukb-b-14540	Whole body water mass || id:ukb-b-14540	TRUE	reported	igd	2	TRUE
rs663344	C	G	C	G	-0.0149776	0.0026276	0.181323	0.1818	FALSE	TRUE	FALSE	bzDdWM	0.0026663	0.3244	outcome	TRUE	reported	98316331	9	0.00164232	454888	7.5e-20	ukb-b-14540	Whole body water mass || id:ukb-b-14540	TRUE	reported	igd	2	TRUE
rs6665399	C	T	C	T	0.0080964	0.0001513	0.44493	0.4437	FALSE	FALSE	FALSE	bzDdWM	0.0019952	0.9395	outcome	TRUE	reported	21553933	1	0.00124351	454888	7.5e-11	ukb-b-14540	Whole body water mass || id:ukb-b-14540	TRUE	reported	igd	2	TRUE
rs6669139	T	C	T	C	0.015562	-0.0049928	0.208725	0.2101	FALSE	FALSE	FALSE	bzDdWM	0.0024392	0.04066	outcome	TRUE	reported	56583110	1	0.00152808	454888	2.3e-24	ukb-b-14540	Whole body water mass || id:ukb-b-14540	TRUE	reported	igd	2	TRUE
rs67141907	T	C	T	C	0.0111475	-0.0057801	0.149192	0.1509	FALSE	FALSE	FALSE	bzDdWM	0.0027846	0.03792	outcome	TRUE	reported	42805360	13	0.00175534	454888	2.1e-10	ukb-b-14540	Whole body water mass || id:ukb-b-14540	TRUE	reported	igd	2	TRUE
rs6719296	A	G	A	G	0.00870579	-0.0009367	0.495358	0.4994	FALSE	FALSE	FALSE	bzDdWM	0.0019917	0.6381	outcome	TRUE	reported	103101108	2	0.0012467	454888	2.9e-12	ukb-b-14540	Whole body water mass || id:ukb-b-14540	TRUE	reported	igd	2	TRUE
rs6719991	A	G	A	G	0.00782302	-0.0010551	0.328883	0.3305	FALSE	FALSE	FALSE	bzDdWM	0.002125	0.6195	outcome	TRUE	reported	241791028	2	0.00132623	454888	3.7e-09	ukb-b-14540	Whole body water mass || id:ukb-b-14540	TRUE	reported	igd	2	TRUE
rs6721191	G	A	G	A	-0.00738099	-0.0041288	0.577892	0.5785	FALSE	FALSE	FALSE	bzDdWM	0.0020359	0.04256	outcome	TRUE	reported	10190115	2	0.00125478	454888	4e-09	ukb-b-14540	Whole body water mass || id:ukb-b-14540	TRUE	reported	igd	2	TRUE
rs6747657	A	G	A	G	0.00785864	-0.0047724	0.281647	0.2838	FALSE	FALSE	FALSE	bzDdWM	0.002201	0.03014	outcome	TRUE	reported	112003163	2	0.00137639	454888	1.1e-08	ukb-b-14540	Whole body water mass || id:ukb-b-14540	TRUE	reported	igd	2	TRUE
rs676105	C	T	C	T	0.013517	-0.0039509	0.303605	0.3027	FALSE	FALSE	FALSE	bzDdWM	0.0021636	0.06784	outcome	TRUE	reported	30443688	11	0.00135609	454888	2.1e-23	ukb-b-14540	Whole body water mass || id:ukb-b-14540	TRUE	reported	igd	2	TRUE
rs6762578	A	G	A	G	0.015631	-0.0025814	0.778407	0.78	FALSE	FALSE	FALSE	bzDdWM	0.0024236	0.2868	outcome	TRUE	reported	128992047	3	0.00150084	454888	2.1e-25	ukb-b-14540	Whole body water mass || id:ukb-b-14540	TRUE	reported	igd	2	TRUE
rs6781248	A	G	A	G	0.00764883	-0.0035058	0.546033	0.5481	FALSE	FALSE	FALSE	bzDdWM	0.0019939	0.07871	outcome	TRUE	reported	13726684	3	0.00124758	454888	8.7e-10	ukb-b-14540	Whole body water mass || id:ukb-b-14540	TRUE	reported	igd	2	TRUE
rs6821305	C	A	C	A	0.0132257	0.0009945	0.399243	0.4034	FALSE	FALSE	FALSE	bzDdWM	0.0020491	0.6274	outcome	TRUE	reported	122713863	4	0.0012674	454888	1.7e-25	ukb-b-14540	Whole body water mass || id:ukb-b-14540	TRUE	reported	igd	2	TRUE
rs6874142	G	T	G	T	0.018096	0.0076266	0.11371	0.1125	FALSE	FALSE	FALSE	bzDdWM	0.0035216	0.03034	outcome	TRUE	reported	172753555	5	0.00207041	454888	2.3e-18	ukb-b-14540	Whole body water mass || id:ukb-b-14540	TRUE	reported	igd	2	TRUE
rs6900690	A	G	A	G	0.00809154	-0.0042778	0.561932	0.5645	FALSE	FALSE	FALSE	bzDdWM	0.0019988	0.03234	outcome	TRUE	reported	126223032	6	0.00124718	454888	8.7e-11	ukb-b-14540	Whole body water mass || id:ukb-b-14540	TRUE	reported	igd	2	TRUE
rs6902789	A	G	A	G	0.0103437	-0.0024847	0.367706	0.3667	FALSE	FALSE	FALSE	bzDdWM	0.0021044	0.2377	outcome	TRUE	reported	105358192	6	0.00129141	454888	1.2e-15	ukb-b-14540	Whole body water mass || id:ukb-b-14540	TRUE	reported	igd	2	TRUE
rs6946419	C	T	C	T	-0.00789095	-0.0017469	0.377223	0.379	FALSE	FALSE	FALSE	bzDdWM	0.0020802	0.401	outcome	TRUE	reported	28768853	7	0.00128649	454888	8.6e-10	ukb-b-14540	Whole body water mass || id:ukb-b-14540	TRUE	reported	igd	2	TRUE
rs695922	G	A	G	A	-0.0101871	0.0041138	0.836926	0.8373	FALSE	FALSE	FALSE	bzDdWM	0.0027157	0.1298	outcome	TRUE	reported	53385529	5	0.00169883	454888	2e-09	ukb-b-14540	Whole body water mass || id:ukb-b-14540	TRUE	reported	igd	2	TRUE
rs6972291	C	T	C	T	-0.0110394	0.0004142	0.17554	0.1769	FALSE	FALSE	FALSE	bzDdWM	0.0026653	0.8765	outcome	TRUE	reported	55802063	7	0.00163537	454888	1.5e-11	ukb-b-14540	Whole body water mass || id:ukb-b-14540	TRUE	reported	igd	2	TRUE
rs6984820	T	C	T	C	-0.0101236	-0.0017443	0.42231	0.4196	FALSE	FALSE	FALSE	bzDdWM	0.0020477	0.3943	outcome	TRUE	reported	144993324	8	0.00126256	454888	1.1e-15	ukb-b-14540	Whole body water mass || id:ukb-b-14540	TRUE	reported	igd	2	TRUE
rs7033487	C	T	C	T	-0.0231821	0.0035621	0.197506	0.1984	FALSE	FALSE	FALSE	bzDdWM	0.0025271	0.1587	outcome	TRUE	reported	119129257	9	0.00156371	454888	1e-49	ukb-b-14540	Whole body water mass || id:ukb-b-14540	TRUE	reported	igd	2	TRUE
rs703593	G	A	G	A	-0.0113147	0.0037037	0.48201	0.4867	FALSE	FALSE	FALSE	bzDdWM	0.001985	0.06207	outcome	TRUE	reported	103064247	12	0.00124281	454888	8.7e-20	ukb-b-14540	Whole body water mass || id:ukb-b-14540	TRUE	reported	igd	2	TRUE
rs7095768	T	G	T	G	0.00784498	0.0006592	0.263309	0.2627	FALSE	FALSE	FALSE	bzDdWM	0.0022522	0.7698	outcome	TRUE	reported	53256505	10	0.00141088	454888	2.7e-08	ukb-b-14540	Whole body water mass || id:ukb-b-14540	TRUE	reported	igd	2	TRUE
rs7111235	C	T	C	T	0.0075693	-0.0016511	0.493515	0.4941	FALSE	FALSE	FALSE	bzDdWM	0.0020013	0.4094	outcome	TRUE	reported	133658661	11	0.00125132	454888	1.5e-09	ukb-b-14540	Whole body water mass || id:ukb-b-14540	TRUE	reported	igd	2	TRUE
rs7129320	A	G	A	G	-0.0232501	0.0039109	0.165933	0.1645	FALSE	FALSE	FALSE	bzDdWM	0.0026857	0.1453	outcome	TRUE	reported	68388220	11	0.00167179	454888	5.7e-44	ukb-b-14540	Whole body water mass || id:ukb-b-14540	TRUE	reported	igd	2	TRUE
rs7134283	A	G	A	G	-0.0116943	0.0004145	0.28341	0.2821	FALSE	FALSE	FALSE	bzDdWM	0.002256	0.8542	outcome	TRUE	reported	24071748	12	0.00138297	454888	2.8e-17	ukb-b-14540	Whole body water mass || id:ukb-b-14540	TRUE	reported	igd	2	TRUE
rs71414738	T	C	T	C	0.00921298	-0.0093266	0.176031	0.1731	FALSE	FALSE	FALSE	bzDdWM	0.0026294	0.0003896	outcome	TRUE	reported	127876242	2	0.00162745	454888	1.5e-08	ukb-b-14540	Whole body water mass || id:ukb-b-14540	TRUE	reported	igd	2	TRUE
rs7150606	T	G	T	G	-0.0101096	-0.0041563	0.142098	0.1442	FALSE	FALSE	FALSE	bzDdWM	0.0028901	0.1504	outcome	TRUE	reported	68413076	14	0.00178688	454888	1.5e-08	ukb-b-14540	Whole body water mass || id:ukb-b-14540	TRUE	reported	igd	2	TRUE
rs7188009	A	G	A	G	0.00856497	-0.0020218	0.4044	0.4029	FALSE	FALSE	FALSE	bzDdWM	0.0020647	0.3275	outcome	TRUE	reported	81660642	16	0.00126994	454888	1.5e-11	ukb-b-14540	Whole body water mass || id:ukb-b-14540	TRUE	reported	igd	2	TRUE
rs7192870	C	T	C	T	-0.00866933	0.0047576	0.4691	0.4662	FALSE	FALSE	FALSE	bzDdWM	0.0020453	0.02001	outcome	TRUE	reported	14397436	16	0.00126136	454888	6.3e-12	ukb-b-14540	Whole body water mass || id:ukb-b-14540	TRUE	reported	igd	2	TRUE
rs7223535	A	G	A	G	-0.0248584	0.000545	0.270358	0.2687	FALSE	FALSE	FALSE	bzDdWM	0.0022446	0.8082	outcome	TRUE	reported	29211667	17	0.00140176	454888	2.3e-70	ukb-b-14540	Whole body water mass || id:ukb-b-14540	TRUE	reported	igd	2	TRUE
rs7229520	A	G	A	G	-0.0106495	0.0064104	0.66193	0.6617	FALSE	FALSE	FALSE	bzDdWM	0.0021046	0.00232	outcome	TRUE	reported	46516468	18	0.00131979	454888	7.1e-16	ukb-b-14540	Whole body water mass || id:ukb-b-14540	TRUE	reported	igd	2	TRUE
rs724016	G	A	G	A	0.029789	-0.002489	0.443675	0.4441	FALSE	FALSE	FALSE	bzDdWM	0.0019975	0.2128	outcome	TRUE	reported	141105570	3	0.00124851	454888	8e-126	ukb-b-14540	Whole body water mass || id:ukb-b-14540	TRUE	reported	igd	2	TRUE
rs7245864	T	C	T	C	-0.0070871	0.0021146	0.542496	0.5416	FALSE	FALSE	FALSE	bzDdWM	0.0019912	0.2883	outcome	TRUE	reported	38305660	19	0.00125233	454888	1.5e-08	ukb-b-14540	Whole body water mass || id:ukb-b-14540	TRUE	reported	igd	2	TRUE
rs7245985	G	T	G	T	-0.0109026	0.0044534	0.20756	0.2064	FALSE	FALSE	FALSE	bzDdWM	0.0024588	0.07011	outcome	TRUE	reported	30710410	19	0.00153925	454888	1.4e-12	ukb-b-14540	Whole body water mass || id:ukb-b-14540	TRUE	reported	igd	2	TRUE
rs72656010	C	T	C	T	-0.0364409	0.0070588	0.132269	0.1328	FALSE	FALSE	FALSE	bzDdWM	0.0029854	0.01806	outcome	TRUE	reported	57122215	8	0.00184289	454888	5e-87	ukb-b-14540	Whole body water mass || id:ukb-b-14540	TRUE	reported	igd	2	TRUE
rs72703409	C	G	C	G	-0.0150512	-0.0036217	0.065547	0.066	FALSE	TRUE	FALSE	bzDdWM	0.0040109	0.3665	outcome	TRUE	reported	184225295	4	0.00251173	454888	2.1e-09	ukb-b-14540	Whole body water mass || id:ukb-b-14540	TRUE	reported	igd	2	TRUE
rs72754922	A	G	A	G	-0.0156012	0.0026958	0.060955	0.0607	FALSE	FALSE	FALSE	bzDdWM	0.0041767	0.5187	outcome	TRUE	reported	42547714	5	0.00261009	454888	2.3e-09	ukb-b-14540	Whole body water mass || id:ukb-b-14540	TRUE	reported	igd	2	TRUE
rs7280982	A	G	A	G	-0.00886241	0.0001294	0.221393	0.2221	FALSE	FALSE	FALSE	bzDdWM	0.0024243	0.9574	outcome	TRUE	reported	37468223	21	0.00150843	454888	4.2e-09	ukb-b-14540	Whole body water mass || id:ukb-b-14540	TRUE	reported	igd	2	TRUE
rs72885917	C	A	C	A	-0.0206378	0.0007564	0.247486	0.2463	FALSE	FALSE	FALSE	bzDdWM	0.0023004	0.7423	outcome	TRUE	reported	172416376	2	0.00143435	454888	6.1e-47	ukb-b-14540	Whole body water mass || id:ukb-b-14540	TRUE	reported	igd	2	TRUE
rs7301341	C	T	C	T	-0.0102187	0.0035451	0.326508	0.3252	FALSE	FALSE	FALSE	bzDdWM	0.0021503	0.09921	outcome	TRUE	reported	94083105	12	0.00132585	454888	1.3e-14	ukb-b-14540	Whole body water mass || id:ukb-b-14540	TRUE	reported	igd	2	TRUE
rs73013411	A	C	A	C	0.0130735	-0.0033937	0.131264	0.1312	FALSE	FALSE	FALSE	bzDdWM	0.0029971	0.2575	outcome	TRUE	reported	164126233	6	0.00184054	454888	1.2e-12	ukb-b-14540	Whole body water mass || id:ukb-b-14540	TRUE	reported	igd	2	TRUE
rs73092108	G	A	G	A	-0.0158109	0.0074494	0.113942	0.1124	FALSE	FALSE	FALSE	bzDdWM	0.0031473	0.01794	outcome	TRUE	reported	233153745	2	0.00194977	454888	5.1e-16	ukb-b-14540	Whole body water mass || id:ukb-b-14540	TRUE	reported	igd	2	TRUE
rs7312646	C	A	C	A	-0.0104626	0.0028396	0.521109	0.5167	FALSE	FALSE	FALSE	bzDdWM	0.0020642	0.1689	outcome	TRUE	reported	102388920	12	0.00126729	454888	1.5e-16	ukb-b-14540	Whole body water mass || id:ukb-b-14540	TRUE	reported	igd	2	TRUE
rs73158212	G	A	G	A	-0.00833599	-0.002213	0.224357	0.2226	FALSE	FALSE	FALSE	bzDdWM	0.0024595	0.3682	outcome	TRUE	reported	148383377	7	0.0015091	454888	3.3e-08	ukb-b-14540	Whole body water mass || id:ukb-b-14540	TRUE	reported	igd	2	TRUE
rs73175572	G	A	G	A	0.0277863	-0.0032574	0.111718	0.1135	FALSE	FALSE	FALSE	bzDdWM	0.0032295	0.3131	outcome	TRUE	reported	185490184	3	0.00199125	454888	3e-44	ukb-b-14540	Whole body water mass || id:ukb-b-14540	TRUE	reported	igd	2	TRUE
rs73189390	A	G	A	G	-0.00892885	0.0013017	0.183758	0.1854	FALSE	FALSE	FALSE	bzDdWM	0.002576	0.6133	outcome	TRUE	reported	17383170	21	0.00162046	454888	3.6e-08	ukb-b-14540	Whole body water mass || id:ukb-b-14540	TRUE	reported	igd	2	TRUE
rs74048171	A	C	A	C	-0.0102602	0.004518	0.258347	0.2576	FALSE	FALSE	FALSE	bzDdWM	0.0022694	0.0465	outcome	TRUE	reported	2093603	11	0.00142358	454888	5.7e-13	ukb-b-14540	Whole body water mass || id:ukb-b-14540	TRUE	reported	igd	2	TRUE
rs74494415	T	C	T	C	-0.0254488	-0.0002446	0.039748	0.0407	FALSE	FALSE	FALSE	bzDdWM	0.0051523	0.9621	outcome	TRUE	reported	74972138	18	0.00321557	454888	2.5e-15	ukb-b-14540	Whole body water mass || id:ukb-b-14540	TRUE	reported	igd	2	TRUE
rs7503332	G	T	G	T	0.00741202	0.0020271	0.481758	0.4851	FALSE	FALSE	FALSE	bzDdWM	0.0020787	0.3295	outcome	TRUE	reported	63563513	17	0.00125963	454888	4e-09	ukb-b-14540	Whole body water mass || id:ukb-b-14540	TRUE	reported	igd	2	TRUE
rs7513326	A	G	A	G	-0.00707307	0.0024699	0.508343	0.5078	FALSE	FALSE	FALSE	bzDdWM	0.0020612	0.2308	outcome	TRUE	reported	159895536	1	0.00126028	454888	2e-08	ukb-b-14540	Whole body water mass || id:ukb-b-14540	TRUE	reported	igd	2	TRUE
rs752070	G	A	G	A	0.0113975	0.0001571	0.12629	0.1268	FALSE	FALSE	FALSE	bzDdWM	0.0030758	0.9593	outcome	TRUE	reported	74824970	2	0.00186755	454888	1e-09	ukb-b-14540	Whole body water mass || id:ukb-b-14540	TRUE	reported	igd	2	TRUE
rs7569435	A	C	A	C	0.00837353	0.0017769	0.243927	0.2474	FALSE	FALSE	FALSE	bzDdWM	0.0023047	0.4407	outcome	TRUE	reported	169122145	2	0.00144402	454888	6.7e-09	ukb-b-14540	Whole body water mass || id:ukb-b-14540	TRUE	reported	igd	2	TRUE
rs75786059	G	A	G	A	0.0144401	-0.0019945	0.174579	0.1737	FALSE	FALSE	FALSE	bzDdWM	0.0026169	0.4459	outcome	TRUE	reported	26449327	1	0.00162986	454888	8e-19	ukb-b-14540	Whole body water mass || id:ukb-b-14540	TRUE	reported	igd	2	TRUE
rs76307059	G	C	G	C	-0.0185891	-0.0046422	0.04639	0.048	FALSE	TRUE	FALSE	bzDdWM	0.0047706	0.3305	outcome	TRUE	reported	169000888	6	0.00296032	454888	3.4e-10	ukb-b-14540	Whole body water mass || id:ukb-b-14540	TRUE	reported	igd	2	TRUE
rs76364830	A	G	A	G	-0.0220818	0.0003298	0.063428	0.0632	FALSE	FALSE	FALSE	bzDdWM	0.0042875	0.9387	outcome	TRUE	reported	13372120	8	0.00257545	454888	1e-17	ukb-b-14540	Whole body water mass || id:ukb-b-14540	TRUE	reported	igd	2	TRUE
rs76513770	C	T	C	T	-0.0161409	0.0073729	0.128135	0.1266	FALSE	FALSE	FALSE	bzDdWM	0.002994	0.01379	outcome	TRUE	reported	72505534	16	0.00186298	454888	4.6e-18	ukb-b-14540	Whole body water mass || id:ukb-b-14540	TRUE	reported	igd	2	TRUE
rs76875574	A	C	A	C	-0.0154113	0.0024725	0.053766	0.0545	FALSE	FALSE	FALSE	bzDdWM	0.0045861	0.5898	outcome	TRUE	reported	40376098	15	0.00279425	454888	3.5e-08	ukb-b-14540	Whole body water mass || id:ukb-b-14540	TRUE	reported	igd	2	TRUE
rs7706886	A	G	A	G	0.0123907	-0.0051268	0.270866	0.2696	FALSE	FALSE	FALSE	bzDdWM	0.0023076	0.0263	outcome	TRUE	reported	32722319	5	0.00142123	454888	2.8e-18	ukb-b-14540	Whole body water mass || id:ukb-b-14540	TRUE	reported	igd	2	TRUE
rs77079139	A	G	A	G	0.0114649	0.0012598	0.128592	0.1272	FALSE	FALSE	FALSE	bzDdWM	0.0029932	0.6738	outcome	TRUE	reported	40769698	13	0.0018691	454888	8.6e-10	ukb-b-14540	Whole body water mass || id:ukb-b-14540	TRUE	reported	igd	2	TRUE
rs77093479	G	C	G	C	-0.0106293	-0.0008143	0.165097	0.1661	FALSE	TRUE	FALSE	bzDdWM	0.0027546	0.7675	outcome	TRUE	reported	79429575	17	0.00169081	454888	3.2e-10	ukb-b-14540	Whole body water mass || id:ukb-b-14540	TRUE	reported	igd	2	TRUE
rs7728690	T	C	T	C	-0.0109995	-0.0007301	0.38552	0.3824	FALSE	FALSE	FALSE	bzDdWM	0.0020461	0.7212	outcome	TRUE	reported	88411214	5	0.00127508	454888	6.3e-18	ukb-b-14540	Whole body water mass || id:ukb-b-14540	TRUE	reported	igd	2	TRUE
rs7731023	G	A	G	A	0.00861774	0.0003427	0.574347	0.5758	FALSE	FALSE	FALSE	bzDdWM	0.0020122	0.8648	outcome	TRUE	reported	36181627	5	0.00125483	454888	6.5e-12	ukb-b-14540	Whole body water mass || id:ukb-b-14540	TRUE	reported	igd	2	TRUE
rs77344209	T	C	T	C	0.00991493	-0.0059383	0.251608	0.2494	FALSE	FALSE	FALSE	bzDdWM	0.0023592	0.01183	outcome	TRUE	reported	55515277	3	0.00144741	454888	7.4e-12	ukb-b-14540	Whole body water mass || id:ukb-b-14540	TRUE	reported	igd	2	TRUE
rs7740107	A	T	A	T	-0.0293443	0.007083	0.736358	0.7366	FALSE	TRUE	FALSE	bzDdWM	0.0022511	0.001652	outcome	TRUE	reported	130374461	6	0.00140625	454888	1.1e-96	ukb-b-14540	Whole body water mass || id:ukb-b-14540	TRUE	reported	igd	2	TRUE
rs7755185	G	A	G	A	0.00854446	-0.0032273	0.311107	0.3142	FALSE	FALSE	FALSE	bzDdWM	0.0021698	0.1369	outcome	TRUE	reported	152339615	6	0.00134085	454888	1.9e-10	ukb-b-14540	Whole body water mass || id:ukb-b-14540	TRUE	reported	igd	2	TRUE
rs7766034	T	C	T	C	-0.00742986	0.0030588	0.426101	0.4264	FALSE	FALSE	FALSE	bzDdWM	0.0020154	0.1291	outcome	TRUE	reported	19753061	6	0.00125749	454888	3.5e-09	ukb-b-14540	Whole body water mass || id:ukb-b-14540	TRUE	reported	igd	2	TRUE
rs77848106	A	C	A	C	-0.00928385	0.0002269	0.295518	0.2965	FALSE	FALSE	FALSE	bzDdWM	0.0021854	0.9173	outcome	TRUE	reported	107971673	1	0.00136782	454888	1.1e-11	ukb-b-14540	Whole body water mass || id:ukb-b-14540	TRUE	reported	igd	2	TRUE
rs78378222	G	T	G	T	0.0826709	0.0052117	0.012278	0.0135	FALSE	FALSE	FALSE	bzDdWM	0.008997	0.5624	outcome	TRUE	reported	7571752	17	0.00577566	454888	1.8e-46	ukb-b-14540	Whole body water mass || id:ukb-b-14540	TRUE	reported	igd	2	TRUE
rs7843128	C	T	C	T	-0.00852473	5.84e-05	0.356747	0.3596	FALSE	FALSE	FALSE	bzDdWM	0.0020716	0.9775	outcome	TRUE	reported	22473465	8	0.00130051	454888	5.6e-11	ukb-b-14540	Whole body water mass || id:ukb-b-14540	TRUE	reported	igd	2	TRUE
rs7912286	G	A	G	A	-0.00862348	-0.0016862	0.601965	0.6027	FALSE	FALSE	FALSE	bzDdWM	0.002118	0.426	outcome	TRUE	reported	114693230	10	0.00128294	454888	1.8e-11	ukb-b-14540	Whole body water mass || id:ukb-b-14540	TRUE	reported	igd	2	TRUE
rs7952436	T	C	T	C	-0.03328	0.0059065	0.082024	0.081	FALSE	FALSE	FALSE	bzDdWM	0.0038547	0.1255	outcome	TRUE	reported	67024534	11	0.00226791	454888	9.4e-49	ukb-b-14540	Whole body water mass || id:ukb-b-14540	TRUE	reported	igd	2	TRUE
rs79728014	G	A	G	A	0.00968837	-0.0014037	0.149125	0.1493	FALSE	FALSE	FALSE	bzDdWM	0.0028388	0.621	outcome	TRUE	reported	46062245	11	0.00175176	454888	3.2e-08	ukb-b-14540	Whole body water mass || id:ukb-b-14540	TRUE	reported	igd	2	TRUE
rs798759	G	A	G	A	-0.00965264	-0.0028919	0.463632	0.461	FALSE	FALSE	FALSE	bzDdWM	0.0019891	0.146	outcome	TRUE	reported	1730299	4	0.00124226	454888	7.8e-15	ukb-b-14540	Whole body water mass || id:ukb-b-14540	TRUE	reported	igd	2	TRUE
rs79883557	T	C	T	C	-0.0175477	0.0032192	0.081615	0.0819	FALSE	FALSE	FALSE	bzDdWM	0.0036466	0.3773	outcome	TRUE	reported	68383901	2	0.00226467	454888	9.3e-15	ukb-b-14540	Whole body water mass || id:ukb-b-14540	TRUE	reported	igd	2	TRUE
rs7994814	T	C	T	C	0.0111235	-0.0002766	0.417055	0.4158	FALSE	FALSE	FALSE	bzDdWM	0.0021389	0.8971	outcome	TRUE	reported	27054201	13	0.00127997	454888	3.6e-18	ukb-b-14540	Whole body water mass || id:ukb-b-14540	TRUE	reported	igd	2	TRUE
rs8002779	A	G	A	G	-0.00754324	0.0024845	0.60278	0.6004	FALSE	FALSE	FALSE	bzDdWM	0.0020208	0.2189	outcome	TRUE	reported	92015977	13	0.00126949	454888	2.8e-09	ukb-b-14540	Whole body water mass || id:ukb-b-14540	TRUE	reported	igd	2	TRUE
rs8059189	A	G	A	G	-0.0120055	0.002843	0.403859	0.3997	FALSE	FALSE	FALSE	bzDdWM	0.0021247	0.1809	outcome	TRUE	reported	86417349	16	0.00130196	454888	2.9e-20	ukb-b-14540	Whole body water mass || id:ukb-b-14540	TRUE	reported	igd	2	TRUE
rs8067974	G	A	G	A	-0.0138365	0.0066494	0.32943	0.3281	FALSE	FALSE	FALSE	bzDdWM	0.0021546	0.002028	outcome	TRUE	reported	43232566	17	0.00132823	454888	2.1e-25	ukb-b-14540	Whole body water mass || id:ukb-b-14540	TRUE	reported	igd	2	TRUE
rs8074074	T	C	T	C	0.00951587	-0.002151	0.754658	0.7495	FALSE	FALSE	FALSE	bzDdWM	0.0023367	0.3573	outcome	TRUE	reported	17407816	17	0.00145173	454888	5.6e-11	ukb-b-14540	Whole body water mass || id:ukb-b-14540	TRUE	reported	igd	2	TRUE
rs8088739	C	T	C	T	0.0081677	-0.0025343	0.244489	0.2441	FALSE	FALSE	FALSE	bzDdWM	0.0023233	0.2753	outcome	TRUE	reported	60767088	18	0.00145027	454888	1.8e-08	ukb-b-14540	Whole body water mass || id:ukb-b-14540	TRUE	reported	igd	2	TRUE
rs822549	C	T	C	T	0.0119502	-0.0023733	0.267423	0.2688	FALSE	FALSE	FALSE	bzDdWM	0.0022743	0.2967	outcome	TRUE	reported	148649180	7	0.00140527	454888	1.8e-17	ukb-b-14540	Whole body water mass || id:ukb-b-14540	TRUE	reported	igd	2	TRUE
rs822688	T	C	T	C	0.0138961	-0.0061168	0.124156	0.1299	FALSE	FALSE	FALSE	bzDdWM	0.0030811	0.04712	outcome	TRUE	reported	53493387	12	0.00192342	454888	5e-13	ukb-b-14540	Whole body water mass || id:ukb-b-14540	TRUE	reported	igd	2	TRUE
rs843374	T	A	T	A	-0.0111379	-0.0035855	0.587169	0.587	FALSE	TRUE	FALSE	bzDdWM	0.0020274	0.07697	outcome	TRUE	reported	183997261	3	0.00126172	454888	1.1e-18	ukb-b-14540	Whole body water mass || id:ukb-b-14540	TRUE	reported	igd	2	TRUE
rs867529	C	G	C	G	0.00997199	0.001461	0.279426	0.2791	FALSE	TRUE	FALSE	bzDdWM	0.0022062	0.5078	outcome	TRUE	reported	88913273	2	0.00137863	454888	4.7e-13	ukb-b-14540	Whole body water mass || id:ukb-b-14540	TRUE	reported	igd	2	TRUE
rs876672	G	A	G	A	-0.0131549	-0.0008027	0.085365	0.0846	FALSE	FALSE	FALSE	bzDdWM	0.0036943	0.828	outcome	TRUE	reported	81571600	16	0.00223956	454888	4.3e-09	ukb-b-14540	Whole body water mass || id:ukb-b-14540	TRUE	reported	igd	2	TRUE
rs878346	A	G	A	G	-0.0081561	0.0055698	0.366638	0.366	FALSE	FALSE	FALSE	bzDdWM	0.0020738	0.007237	outcome	TRUE	reported	133431092	9	0.00129233	454888	2.8e-10	ukb-b-14540	Whole body water mass || id:ukb-b-14540	TRUE	reported	igd	2	TRUE
rs9291926	G	T	G	T	-0.0122007	0.0035697	0.531833	0.528	FALSE	FALSE	FALSE	bzDdWM	0.0019917	0.07308	outcome	TRUE	reported	67599656	5	0.00124539	454888	1.2e-22	ukb-b-14540	Whole body water mass || id:ukb-b-14540	TRUE	reported	igd	2	TRUE
rs9327336	C	T	C	T	0.00868985	0.0005774	0.343062	0.3442	FALSE	FALSE	FALSE	bzDdWM	0.0020863	0.782	outcome	TRUE	reported	123990270	5	0.00130754	454888	3e-11	ukb-b-14540	Whole body water mass || id:ukb-b-14540	TRUE	reported	igd	2	TRUE
rs9350850	C	T	C	T	0.0237416	-0.0035607	0.079497	0.0798	FALSE	FALSE	FALSE	bzDdWM	0.0036632	0.331	outcome	TRUE	reported	81050236	6	0.00229167	454888	3.8e-25	ukb-b-14540	Whole body water mass || id:ukb-b-14540	TRUE	reported	igd	2	TRUE
rs9380508	T	C	T	C	0.0122335	-0.0028541	0.77506	0.7774	FALSE	FALSE	FALSE	bzDdWM	0.0024069	0.2357	outcome	TRUE	reported	35398689	6	0.00148682	454888	1.9e-16	ukb-b-14540	Whole body water mass || id:ukb-b-14540	TRUE	reported	igd	2	TRUE
rs9480933	G	C	G	C	-0.0131432	-0.0031213	0.349842	0.3475	FALSE	TRUE	FALSE	bzDdWM	0.0020893	0.1352	outcome	TRUE	reported	109671391	6	0.00130061	454888	5.2e-24	ukb-b-14540	Whole body water mass || id:ukb-b-14540	TRUE	reported	igd	2	TRUE
rs9513510	C	G	C	G	-0.010601	-0.0006784	0.698905	0.6963	FALSE	TRUE	FALSE	bzDdWM	0.002168	0.7543	outcome	TRUE	reported	99571922	13	0.00135821	454888	5.9e-15	ukb-b-14540	Whole body water mass || id:ukb-b-14540	TRUE	reported	igd	2	TRUE
rs9588151	T	C	T	C	0.0073684	-0.0013469	0.323521	0.3241	FALSE	FALSE	FALSE	bzDdWM	0.0021801	0.5367	outcome	TRUE	reported	111039357	13	0.00134154	454888	4e-08	ukb-b-14540	Whole body water mass || id:ukb-b-14540	TRUE	reported	igd	2	TRUE
rs9634212	A	C	A	C	0.02378	-0.0058345	0.220687	0.2224	FALSE	FALSE	FALSE	bzDdWM	0.0024318	0.01643	outcome	TRUE	reported	93993266	12	0.00150409	454888	2.6e-56	ukb-b-14540	Whole body water mass || id:ukb-b-14540	TRUE	reported	igd	2	TRUE
rs9654451	T	C	T	C	0.0113532	-0.0016656	0.128744	0.1287	FALSE	FALSE	FALSE	bzDdWM	0.0030704	0.5875	outcome	TRUE	reported	299543	5	0.00185523	454888	9.4e-10	ukb-b-14540	Whole body water mass || id:ukb-b-14540	TRUE	reported	igd	2	TRUE
rs9788443	C	T	C	T	0.0190806	-0.0025569	0.047888	0.0473	FALSE	FALSE	FALSE	bzDdWM	0.0048176	0.5956	outcome	TRUE	reported	23878279	14	0.00292197	454888	6.6e-11	ukb-b-14540	Whole body water mass || id:ukb-b-14540	TRUE	reported	igd	2	TRUE
rs9800418	C	T	C	T	0.00843961	-0.004694	0.244697	0.2441	FALSE	FALSE	FALSE	bzDdWM	0.0023535	0.0461	outcome	TRUE	reported	77641008	5	0.0014511	454888	6e-09	ukb-b-14540	Whole body water mass || id:ukb-b-14540	TRUE	reported	igd	2	TRUE
rs981002	A	T	A	T	-0.0104871	0.0066527	0.267097	0.2664	FALSE	TRUE	FALSE	bzDdWM	0.0022766	0.003475	outcome	TRUE	reported	12881731	4	0.00140453	454888	8.2e-14	ukb-b-14540	Whole body water mass || id:ukb-b-14540	TRUE	reported	igd	2	TRUE
rs9892365	G	A	G	A	-0.0159313	0.0014856	0.670356	0.6698	FALSE	FALSE	FALSE	bzDdWM	0.0021408	0.4877	outcome	TRUE	reported	59491384	17	0.00132537	454888	2.8e-33	ukb-b-14540	Whole body water mass || id:ukb-b-14540	TRUE	reported	igd	2	TRUE
rs9898189	G	C	G	C	-0.00810138	0.0002058	0.64449	0.6443	FALSE	TRUE	FALSE	bzDdWM	0.0021487	0.9237	outcome	TRUE	reported	80480516	17	0.00135116	454888	2e-09	ukb-b-14540	Whole body water mass || id:ukb-b-14540	TRUE	reported	igd	2	TRUE
rs9925273	G	A	G	A	-0.0118858	-0.0027786	0.181006	0.1847	FALSE	FALSE	FALSE	bzDdWM	0.0025656	0.2788	outcome	TRUE	reported	375900	16	0.0016192	454888	2.1e-13	ukb-b-14540	Whole body water mass || id:ukb-b-14540	TRUE	reported	igd	2	TRUE
rs9951619	G	T	G	T	0.0126803	0.0018151	0.767283	0.7674	FALSE	FALSE	FALSE	bzDdWM	0.0023764	0.445	outcome	TRUE	reported	56882326	18	0.00148481	454888	1.3e-17	ukb-b-14540	Whole body water mass || id:ukb-b-14540	TRUE	reported	igd	2	TRUE
rs9960619	T	C	T	C	0.00970657	0.0006571	0.344313	0.3451	FALSE	FALSE	FALSE	bzDdWM	0.0020938	0.7537	outcome	TRUE	reported	33040095	18	0.00131257	454888	1.4e-13	ukb-b-14540	Whole body water mass || id:ukb-b-14540	TRUE	reported	igd	2	TRUE
rs9985795	C	T	C	T	-0.00729417	0.0024455	0.482769	0.4854	FALSE	FALSE	FALSE	bzDdWM	0.0019973	0.2208	outcome	TRUE	reported	135213286	4	0.00124607	454888	4.8e-09	ukb-b-14540	Whole body water mass || id:ukb-b-14540	TRUE	reported	igd	2	TRUE

## Sheet: Table S4
Table S4. 397 SNPs represented BWM vs CKD stage 3-5
SNP	effect_allele.exposure	other_allele.exposure	effect_allele.outcome	other_allele.outcome	beta.exposure	beta.outcome	eaf.exposure	eaf.outcome	remove	palindromic	ambiguous	id.outcome	se.outcome	pval.outcome	outcome	mr_keep.outcome	pval_origin.outcome	pos.exposure	chr.exposure	se.exposure	samplesize.exposure	pval.exposure	id.exposure	exposure	mr_keep.exposure	pval_origin.exposure	data_source.exposure	action	mr_keep	samplesize.outcome
rs10020631	A	G	A	G	-0.00846842	0.0109	0.247997	0.24	FALSE	FALSE	FALSE	9x92nc	0.0122	0.3711	outcome	TRUE	reported	69353863	4	0.00144448	454888	4.6e-09	ukb-b-14540	Whole body water mass || id:ukb-b-14540	TRUE	reported	igd	2	TRUE
rs1008158	G	A	G	A	0.00866064	0.0107	0.341738	0.37	FALSE	FALSE	FALSE	9x92nc	0.0095	0.261	outcome	TRUE	reported	113828811	9	0.00131945	454888	5.2e-11	ukb-b-14540	Whole body water mass || id:ukb-b-14540	TRUE	reported	igd	2	TRUE
rs10119967	C	A	C	A	0.015656	-0.0026	0.204094	0.21	FALSE	FALSE	FALSE	9x92nc	0.0119	0.8296	outcome	TRUE	reported	99268421	9	0.00154697	454888	4.5e-24	ukb-b-14540	Whole body water mass || id:ukb-b-14540	TRUE	reported	igd	2	TRUE
rs10172196	A	G	A	G	0.0105971	-0.004	0.305521	0.3	FALSE	FALSE	FALSE	9x92nc	0.01	0.6873	outcome	TRUE	reported	36780549	2	0.00134895	454888	4e-15	ukb-b-14540	Whole body water mass || id:ukb-b-14540	TRUE	reported	igd	2	TRUE
rs10202845	G	A	G	A	-0.0175683	-0.0082	0.113295	0.12	FALSE	FALSE	FALSE	9x92nc	0.0142	0.5637	outcome	TRUE	reported	42575820	2	0.00197588	454888	6e-19	ukb-b-14540	Whole body water mass || id:ukb-b-14540	TRUE	reported	igd	2	TRUE
rs10222924	G	A	G	A	-0.00957974	-0.0283	0.699345	0.71	FALSE	FALSE	FALSE	9x92nc	0.0101	0.005022	outcome	TRUE	reported	49016761	4	0.00135919	454888	1.8e-12	ukb-b-14540	Whole body water mass || id:ukb-b-14540	TRUE	reported	igd	2	TRUE
rs10226050	G	A	G	A	0.00840556	0.0038	0.456791	0.45	FALSE	FALSE	FALSE	9x92nc	0.0092	0.6774	outcome	TRUE	reported	8061334	7	0.00124853	454888	1.7e-11	ukb-b-14540	Whole body water mass || id:ukb-b-14540	TRUE	reported	igd	2	TRUE
rs10248298	A	C	A	C	0.0113105	0.0058	0.365931	0.38	FALSE	FALSE	FALSE	9x92nc	0.0094	0.5377	outcome	TRUE	reported	121963813	7	0.00128882	454888	1.7e-18	ukb-b-14540	Whole body water mass || id:ukb-b-14540	TRUE	reported	igd	2	TRUE
rs10269774	A	G	A	G	0.0259375	0.006	0.32642	0.33	FALSE	FALSE	FALSE	9x92nc	0.0097	0.5359	outcome	TRUE	reported	92253972	7	0.0013259	454888	3.2e-85	ukb-b-14540	Whole body water mass || id:ukb-b-14540	TRUE	reported	igd	2	TRUE
rs10282707	T	C	T	C	0.00797633	-0.0007	0.397079	0.39	FALSE	FALSE	FALSE	9x92nc	0.01	0.9435	outcome	TRUE	reported	17911038	7	0.00126995	454888	3.4e-10	ukb-b-14540	Whole body water mass || id:ukb-b-14540	TRUE	reported	igd	2	TRUE
rs10283100	G	A	G	A	0.0276905	-0.0002	0.94451	0.939	FALSE	FALSE	FALSE	9x92nc	0.0197	0.9912	outcome	TRUE	reported	120596023	8	0.00271907	454888	2.3e-24	ukb-b-14540	Whole body water mass || id:ukb-b-14540	TRUE	reported	igd	2	TRUE
rs10434434	C	A	C	A	-0.0139959	-0.0213	0.148025	0.13	FALSE	FALSE	FALSE	9x92nc	0.0135	0.1153	outcome	TRUE	reported	54271611	4	0.00175472	454888	1.5e-15	ukb-b-14540	Whole body water mass || id:ukb-b-14540	TRUE	reported	igd	2	TRUE
rs1043801	A	G	A	G	0.0148958	0.0144	0.057883	0.059	FALSE	FALSE	FALSE	9x92nc	0.021	0.4924	outcome	TRUE	reported	47552527	21	0.00268231	454888	2.8e-08	ukb-b-14540	Whole body water mass || id:ukb-b-14540	TRUE	reported	igd	2	TRUE
rs10498672	G	C	G	C	0.0103548	-0.0022	0.175573	0.18	FALSE	TRUE	FALSE	9x92nc	0.0125	0.8581	outcome	TRUE	reported	7797840	6	0.00162795	454888	2e-10	ukb-b-14540	Whole body water mass || id:ukb-b-14540	TRUE	reported	igd	2	TRUE
rs10511111	C	T	C	T	0.00858944	-0.0021	0.30942	0.32	FALSE	FALSE	FALSE	9x92nc	0.0099	0.831	outcome	TRUE	reported	80599757	3	0.00134379	454888	1.6e-10	ukb-b-14540	Whole body water mass || id:ukb-b-14540	TRUE	reported	igd	2	TRUE
rs1055332	A	T	A	T	-0.00986521	-0.0017	0.374309	0.36	FALSE	TRUE	FALSE	9x92nc	0.0095	0.8601	outcome	TRUE	reported	107348625	12	0.00128194	454888	1.4e-14	ukb-b-14540	Whole body water mass || id:ukb-b-14540	TRUE	reported	igd	2	TRUE
rs1056747	G	A	G	A	-0.00831052	-0.0098	0.411692	0.41	FALSE	FALSE	FALSE	9x92nc	0.0093	0.2891	outcome	TRUE	reported	35690102	9	0.00126354	454888	4.8e-11	ukb-b-14540	Whole body water mass || id:ukb-b-14540	TRUE	reported	igd	2	TRUE
rs10748128	T	G	T	G	0.0120874	-0.0168	0.344614	0.36	FALSE	FALSE	FALSE	9x92nc	0.0102	0.1002	outcome	TRUE	reported	69827658	12	0.00130804	454888	2.4e-20	ukb-b-14540	Whole body water mass || id:ukb-b-14540	TRUE	reported	igd	2	TRUE
rs10770705	C	A	C	A	-0.00810245	-0.0056	0.662809	0.66	FALSE	FALSE	FALSE	9x92nc	0.0097	0.5658	outcome	TRUE	reported	20857467	12	0.00131388	454888	7e-10	ukb-b-14540	Whole body water mass || id:ukb-b-14540	TRUE	reported	igd	2	TRUE
rs10775348	G	A	G	A	0.0129555	0.0037	0.703666	0.71	FALSE	FALSE	FALSE	9x92nc	0.0105	0.7252	outcome	TRUE	reported	88806348	16	0.00136689	454888	2.6e-21	ukb-b-14540	Whole body water mass || id:ukb-b-14540	TRUE	reported	igd	2	TRUE
rs10775406	G	A	G	A	-0.00950937	-0.031	0.759762	0.74	FALSE	FALSE	FALSE	9x92nc	0.011	0.004699	outcome	TRUE	reported	46197755	17	0.00145675	454888	6.7e-11	ukb-b-14540	Whole body water mass || id:ukb-b-14540	TRUE	reported	igd	2	TRUE
rs10780905	A	G	A	G	-0.00984303	-0.0099	0.588114	0.56	FALSE	FALSE	FALSE	9x92nc	0.0093	0.2849	outcome	TRUE	reported	90841066	9	0.00127462	454888	1.1e-14	ukb-b-14540	Whole body water mass || id:ukb-b-14540	TRUE	reported	igd	2	TRUE
rs10803955	G	A	G	A	-0.010931	-0.0124	0.507636	0.53	FALSE	FALSE	FALSE	9x92nc	0.0093	0.1849	outcome	TRUE	reported	183228114	2	0.00123749	454888	1e-18	ukb-b-14540	Whole body water mass || id:ukb-b-14540	TRUE	reported	igd	2	TRUE
rs10843397	T	C	T	C	0.00931442	-0.0018	0.241787	0.26	FALSE	FALSE	FALSE	9x92nc	0.0104	0.8602	outcome	TRUE	reported	29529523	12	0.00144899	454888	1.3e-10	ukb-b-14540	Whole body water mass || id:ukb-b-14540	TRUE	reported	igd	2	TRUE
rs10848288	T	C	T	C	-0.00762647	-0.0119	0.303806	0.3	FALSE	FALSE	FALSE	9x92nc	0.01	0.235	outcome	TRUE	reported	131600054	12	0.00135477	454888	1.8e-08	ukb-b-14540	Whole body water mass || id:ukb-b-14540	TRUE	reported	igd	2	TRUE
rs10868219	G	A	G	A	-0.00757765	-0.0099	0.282475	0.28	FALSE	FALSE	FALSE	9x92nc	0.0101	0.3276	outcome	TRUE	reported	87246283	9	0.0013844	454888	4.4e-08	ukb-b-14540	Whole body water mass || id:ukb-b-14540	TRUE	reported	igd	2	TRUE
rs10870597	G	A	G	A	-0.0103894	0.0001	0.235371	0.23	FALSE	FALSE	FALSE	9x92nc	0.0109	0.9926	outcome	TRUE	reported	114999636	13	0.00146923	454888	1.5e-12	ukb-b-14540	Whole body water mass || id:ukb-b-14540	TRUE	reported	igd	2	TRUE
rs10899736	A	G	A	G	-0.0102358	-0.0135	0.439883	0.44	FALSE	FALSE	FALSE	9x92nc	0.0092	0.1395	outcome	TRUE	reported	50546925	7	0.00125318	454888	3.1e-16	ukb-b-14540	Whole body water mass || id:ukb-b-14540	TRUE	reported	igd	2	TRUE
rs10925635	C	A	C	A	0.00865828	0.0272	0.643282	0.65	FALSE	FALSE	FALSE	9x92nc	0.0097	0.005135	outcome	TRUE	reported	235573486	1	0.00128973	454888	1.9e-11	ukb-b-14540	Whole body water mass || id:ukb-b-14540	TRUE	reported	igd	2	TRUE
rs10945541	G	A	G	A	-0.00906348	0.0002	0.664784	0.67	FALSE	FALSE	FALSE	9x92nc	0.0097	0.9797	outcome	TRUE	reported	158740218	6	0.00131432	454888	5.3e-12	ukb-b-14540	Whole body water mass || id:ukb-b-14540	TRUE	reported	igd	2	TRUE
rs10979612	C	T	C	T	0.0184959	-0.015	0.07294	0.08	FALSE	FALSE	FALSE	9x92nc	0.017	0.3781	outcome	TRUE	reported	111687379	9	0.00239111	454888	1e-14	ukb-b-14540	Whole body water mass || id:ukb-b-14540	TRUE	reported	igd	2	TRUE
rs10995366	A	G	A	G	-0.00966897	-0.0001	0.251204	0.26	FALSE	FALSE	FALSE	9x92nc	0.0111	0.9928	outcome	TRUE	reported	52772113	10	0.00144211	454888	2e-11	ukb-b-14540	Whole body water mass || id:ukb-b-14540	TRUE	reported	igd	2	TRUE
rs11001399	C	A	C	A	-0.0111679	-0.006	0.559137	0.56	FALSE	FALSE	FALSE	9x92nc	0.0097	0.5374	outcome	TRUE	reported	77221744	10	0.00125733	454888	6.6e-19	ukb-b-14540	Whole body water mass || id:ukb-b-14540	TRUE	reported	igd	2	TRUE
rs11014285	A	G	A	G	0.0193094	0.0028	0.16528	0.15	FALSE	FALSE	FALSE	9x92nc	0.0139	0.8394	outcome	TRUE	reported	25178864	10	0.00169593	454888	4.9e-30	ukb-b-14540	Whole body water mass || id:ukb-b-14540	TRUE	reported	igd	2	TRUE
rs11042725	A	C	A	C	-0.0118518	-0.0366	0.48847	0.47	FALSE	FALSE	FALSE	9x92nc	0.0097	0.0001481	outcome	TRUE	reported	10325325	11	0.0012431	454888	1.5e-21	ukb-b-14540	Whole body water mass || id:ukb-b-14540	TRUE	reported	igd	2	TRUE
rs11049684	T	C	T	C	-0.0104641	0.0092	0.298826	0.29	FALSE	FALSE	FALSE	9x92nc	0.0106	0.3846	outcome	TRUE	reported	28665359	12	0.00135702	454888	1.2e-14	ukb-b-14540	Whole body water mass || id:ukb-b-14540	TRUE	reported	igd	2	TRUE
rs11052457	T	A	T	A	0.0224715	0.0329	0.03804	0.04	FALSE	TRUE	FALSE	9x92nc	0.0231	0.1534	outcome	TRUE	reported	33268956	12	0.00324855	454888	4.6e-12	ukb-b-14540	Whole body water mass || id:ukb-b-14540	TRUE	reported	igd	2	TRUE
rs11065015	T	C	T	C	-0.0283953	0.0209	0.027212	0.029	FALSE	FALSE	FALSE	9x92nc	0.0316	0.5087	outcome	TRUE	reported	120520863	12	0.00389235	454888	3e-13	ukb-b-14540	Whole body water mass || id:ukb-b-14540	TRUE	reported	igd	2	TRUE
rs11071182	G	A	G	A	0.013419	-0.0035	0.870449	0.88	FALSE	FALSE	FALSE	9x92nc	0.015	0.8135	outcome	TRUE	reported	55644676	15	0.00186304	454888	5.9e-13	ukb-b-14540	Whole body water mass || id:ukb-b-14540	TRUE	reported	igd	2	TRUE
rs111365325	T	C	T	C	-0.0145673	-0.0113	0.231327	0.22	FALSE	FALSE	FALSE	9x92nc	0.0117	0.3338	outcome	TRUE	reported	170865229	5	0.00147518	454888	5.3e-23	ukb-b-14540	Whole body water mass || id:ukb-b-14540	TRUE	reported	igd	2	TRUE
rs11142700	C	T	C	T	-0.00797198	0.0017	0.408313	0.41	FALSE	FALSE	FALSE	9x92nc	0.0098	0.8587	outcome	TRUE	reported	73757155	9	0.00126882	454888	3.3e-10	ukb-b-14540	Whole body water mass || id:ukb-b-14540	TRUE	reported	igd	2	TRUE
rs111598585	T	C	T	C	-0.00850062	0.0084	0.208544	0.21	FALSE	FALSE	FALSE	9x92nc	0.0118	0.4758	outcome	TRUE	reported	171635471	4	0.00153299	454888	2.9e-08	ukb-b-14540	Whole body water mass || id:ukb-b-14540	TRUE	reported	igd	2	TRUE
rs112069922	T	C	T	C	-0.0264814	-0.0349	0.048173	0.044	FALSE	FALSE	FALSE	9x92nc	0.0261	0.182	outcome	TRUE	reported	1034997	4	0.00292882	454888	1.5e-19	ukb-b-14540	Whole body water mass || id:ukb-b-14540	TRUE	reported	igd	2	TRUE
rs11217843	G	A	G	A	-0.0126681	-0.0026	0.162675	0.17	FALSE	FALSE	FALSE	9x92nc	0.0121	0.8268	outcome	TRUE	reported	120239937	11	0.00168553	454888	5.7e-14	ukb-b-14540	Whole body water mass || id:ukb-b-14540	TRUE	reported	igd	2	TRUE
rs11240565	T	C	T	C	0.012728	0.013	0.398371	0.42	FALSE	FALSE	FALSE	9x92nc	0.0092	0.1606	outcome	TRUE	reported	205722958	1	0.0012641	454888	7.6e-24	ukb-b-14540	Whole body water mass || id:ukb-b-14540	TRUE	reported	igd	2	TRUE
rs11243202	C	T	C	T	0.0183429	0.0156	0.485929	0.48	FALSE	FALSE	FALSE	9x92nc	0.0091	0.08824	outcome	TRUE	reported	7719065	6	0.00124565	454888	4.4e-49	ukb-b-14540	Whole body water mass || id:ukb-b-14540	TRUE	reported	igd	2	TRUE
rs112544217	T	C	T	C	-0.0263527	-0.0231	0.02215	0.018	FALSE	FALSE	FALSE	9x92nc	0.0419	0.582	outcome	TRUE	reported	20222686	2	0.00431443	454888	1e-09	ukb-b-14540	Whole body water mass || id:ukb-b-14540	TRUE	reported	igd	2	TRUE
rs112560164	A	G	A	G	0.0131091	0.01	0.190613	0.18	FALSE	FALSE	FALSE	9x92nc	0.0128	0.4365	outcome	TRUE	reported	93112924	14	0.0015893	454888	1.6e-16	ukb-b-14540	Whole body water mass || id:ukb-b-14540	TRUE	reported	igd	2	TRUE
rs112758380	A	G	A	G	0.0171357	0.0222	0.056833	0.08	FALSE	FALSE	FALSE	9x92nc	0.0178	0.212	outcome	TRUE	reported	14296329	11	0.0026999	454888	2.2e-10	ukb-b-14540	Whole body water mass || id:ukb-b-14540	TRUE	reported	igd	2	TRUE
rs112957890	G	A	G	A	0.00961824	-0.023	0.264851	0.25	FALSE	FALSE	FALSE	9x92nc	0.0114	0.04346	outcome	TRUE	reported	36220876	14	0.00142641	454888	1.6e-11	ukb-b-14540	Whole body water mass || id:ukb-b-14540	TRUE	reported	igd	2	TRUE
rs113619763	T	A	T	A	0.0171088	-0.0139	0.062481	0.06	FALSE	TRUE	FALSE	9x92nc	0.0264	0.5991	outcome	TRUE	reported	46399175	22	0.00258287	454888	3.5e-11	ukb-b-14540	Whole body water mass || id:ukb-b-14540	TRUE	reported	igd	2	TRUE
rs113978196	A	G	A	G	-0.00814629	-0.0401	0.251402	0.25	FALSE	FALSE	FALSE	9x92nc	0.0112	0.0003383	outcome	TRUE	reported	75916965	15	0.00143607	454888	1.4e-08	ukb-b-14540	Whole body water mass || id:ukb-b-14540	TRUE	reported	igd	2	TRUE
rs114949263	C	T	C	T	-0.0132231	-0.0269	0.111778	0.11	FALSE	FALSE	FALSE	9x92nc	0.0158	0.08822	outcome	TRUE	reported	150498245	7	0.0019796	454888	2.4e-11	ukb-b-14540	Whole body water mass || id:ukb-b-14540	TRUE	reported	igd	2	TRUE
rs115179432	G	A	G	A	-0.0213441	0.0274	0.071971	0.07	FALSE	FALSE	FALSE	9x92nc	0.0191	0.1526	outcome	TRUE	reported	33348679	2	0.0024111	454888	8.6e-19	ukb-b-14540	Whole body water mass || id:ukb-b-14540	TRUE	reported	igd	2	TRUE
rs11545482	T	C	T	C	-0.0317309	-0.0247	0.020452	0.019	FALSE	FALSE	FALSE	9x92nc	0.0401	0.5377	outcome	TRUE	reported	70315987	2	0.00437305	454888	4e-13	ukb-b-14540	Whole body water mass || id:ukb-b-14540	TRUE	reported	igd	2	TRUE
rs11578046	A	G	A	G	-0.0130124	-0.0091	0.326562	0.32	FALSE	FALSE	FALSE	9x92nc	0.0098	0.3532	outcome	TRUE	reported	23425139	1	0.00132136	454888	7e-23	ukb-b-14540	Whole body water mass || id:ukb-b-14540	TRUE	reported	igd	2	TRUE
rs11588850	G	A	G	A	-0.00990108	-0.0202	0.169932	0.17	FALSE	FALSE	FALSE	9x92nc	0.0127	0.1112	outcome	TRUE	reported	227927242	1	0.00165419	454888	2.2e-09	ukb-b-14540	Whole body water mass || id:ukb-b-14540	TRUE	reported	igd	2	TRUE
rs11593630	T	C	T	C	-0.00886631	-0.0058	0.352985	0.36	FALSE	FALSE	FALSE	9x92nc	0.01	0.5621	outcome	TRUE	reported	120491506	10	0.0013004	454888	9.2e-12	ukb-b-14540	Whole body water mass || id:ukb-b-14540	TRUE	reported	igd	2	TRUE
rs11616283	C	T	C	T	0.011357	0.0226	0.139891	0.14	FALSE	FALSE	FALSE	9x92nc	0.014	0.1053	outcome	TRUE	reported	21493853	13	0.00182482	454888	4.9e-10	ukb-b-14540	Whole body water mass || id:ukb-b-14540	TRUE	reported	igd	2	TRUE
rs116165844	T	G	T	G	-0.0105799	-0.0037	0.137471	0.14	FALSE	FALSE	FALSE	9x92nc	0.0147	0.7993	outcome	TRUE	reported	62610556	20	0.00181023	454888	5.1e-09	ukb-b-14540	Whole body water mass || id:ukb-b-14540	TRUE	reported	igd	2	TRUE
rs116337081	T	C	T	C	0.014364	0.0017	0.070086	0.082	FALSE	FALSE	FALSE	9x92nc	0.0169	0.9213	outcome	TRUE	reported	183954625	2	0.00243355	454888	3.6e-09	ukb-b-14540	Whole body water mass || id:ukb-b-14540	TRUE	reported	igd	2	TRUE
rs11648796	G	A	G	A	0.0154755	0.0135	0.231567	0.25	FALSE	FALSE	FALSE	9x92nc	0.0121	0.2649	outcome	TRUE	reported	792190	16	0.00154658	454888	1.4e-23	ukb-b-14540	Whole body water mass || id:ukb-b-14540	TRUE	reported	igd	2	TRUE
rs11663903	A	G	A	G	0.00764074	-0.0031	0.429038	0.41	FALSE	FALSE	FALSE	9x92nc	0.0098	0.7519	outcome	TRUE	reported	32762592	18	0.00126254	454888	1.4e-09	ukb-b-14540	Whole body water mass || id:ukb-b-14540	TRUE	reported	igd	2	TRUE
rs1168768	T	C	T	C	0.022083	0.0032	0.975043	0.97	FALSE	FALSE	FALSE	9x92nc	0.0333	0.9246	outcome	TRUE	reported	66509650	12	0.00398005	454888	2.9e-08	ukb-b-14540	Whole body water mass || id:ukb-b-14540	TRUE	reported	igd	2	TRUE
rs11689727	A	C	A	C	-0.0110477	0.0029	0.33141	0.33	FALSE	FALSE	FALSE	9x92nc	0.0103	0.7768	outcome	TRUE	reported	25458100	2	0.00131899	454888	5.5e-17	ukb-b-14540	Whole body water mass || id:ukb-b-14540	TRUE	reported	igd	2	TRUE
rs11712872	A	G	A	G	0.0167089	0.0219	0.115371	0.11	FALSE	FALSE	FALSE	9x92nc	0.0148	0.138	outcome	TRUE	reported	52835514	3	0.00194134	454888	7.5e-18	ukb-b-14540	Whole body water mass || id:ukb-b-14540	TRUE	reported	igd	2	TRUE
rs117451679	G	A	G	A	0.0127918	0.036	0.106085	0.11	FALSE	FALSE	FALSE	9x92nc	0.0161	0.02557	outcome	TRUE	reported	17245591	12	0.00204907	454888	4.3e-10	ukb-b-14540	Whole body water mass || id:ukb-b-14540	TRUE	reported	igd	2	TRUE
rs117543413	T	C	T	C	-0.0382605	0.0088	0.017523	0.015	FALSE	FALSE	FALSE	9x92nc	0.0452	0.8457	outcome	TRUE	reported	79543740	10	0.00478786	454888	1.3e-15	ukb-b-14540	Whole body water mass || id:ukb-b-14540	TRUE	reported	igd	2	TRUE
rs1176314	G	T	G	T	-0.00731525	-0.0238	0.550289	0.55	FALSE	FALSE	FALSE	9x92nc	0.0092	0.009435	outcome	TRUE	reported	81221014	13	0.00125953	454888	6.3e-09	ukb-b-14540	Whole body water mass || id:ukb-b-14540	TRUE	reported	igd	2	TRUE
rs11778491	C	G	C	G	-0.0130386	0.0144	0.251876	0.25	FALSE	TRUE	FALSE	9x92nc	0.0105	0.1693	outcome	TRUE	reported	120451362	8	0.00143222	454888	8.7e-20	ukb-b-14540	Whole body water mass || id:ukb-b-14540	TRUE	reported	igd	2	TRUE
rs11785562	A	G	A	G	0.0116752	0.0047	0.200548	0.2	FALSE	FALSE	FALSE	9x92nc	0.0121	0.6954	outcome	TRUE	reported	23391493	8	0.00156974	454888	1e-13	ukb-b-14540	Whole body water mass || id:ukb-b-14540	TRUE	reported	igd	2	TRUE
rs11794152	G	A	G	A	0.0104416	0.0141	0.415088	0.4	FALSE	FALSE	FALSE	9x92nc	0.0094	0.1337	outcome	TRUE	reported	23345347	9	0.0012649	454888	1.5e-16	ukb-b-14540	Whole body water mass || id:ukb-b-14540	TRUE	reported	igd	2	TRUE
rs117944670	C	T	C	T	-0.0157461	0.002	0.053207	0.05	FALSE	FALSE	FALSE	9x92nc	0.0204	0.9211	outcome	TRUE	reported	98645695	10	0.00277058	454888	1.3e-08	ukb-b-14540	Whole body water mass || id:ukb-b-14540	TRUE	reported	igd	2	TRUE
rs1179905	G	A	G	A	0.0101297	0.0105	0.195094	0.21	FALSE	FALSE	FALSE	9x92nc	0.0114	0.3569	outcome	TRUE	reported	90322922	6	0.00157327	454888	1.2e-10	ukb-b-14540	Whole body water mass || id:ukb-b-14540	TRUE	reported	igd	2	TRUE
rs118173451	C	T	C	T	-0.0286604	0.0035	0.016152	0.02	FALSE	FALSE	FALSE	9x92nc	0.0409	0.9325	outcome	TRUE	reported	28356600	22	0.00502759	454888	1.2e-08	ukb-b-14540	Whole body water mass || id:ukb-b-14540	TRUE	reported	igd	2	TRUE
rs11833839	T	C	T	C	0.0164184	-0.0072	0.056921	0.069	FALSE	FALSE	FALSE	9x92nc	0.0188	0.7023	outcome	TRUE	reported	132560957	12	0.00268705	454888	1e-09	ukb-b-14540	Whole body water mass || id:ukb-b-14540	TRUE	reported	igd	2	TRUE
rs11880992	A	G	A	G	0.0139183	-0.0094	0.408454	0.41	FALSE	FALSE	FALSE	9x92nc	0.0094	0.3174	outcome	TRUE	reported	2176403	19	0.00126883	454888	5.4e-28	ukb-b-14540	Whole body water mass || id:ukb-b-14540	TRUE	reported	igd	2	TRUE
rs11925245	G	A	G	A	-0.00992692	-0.0011	0.182851	0.18	FALSE	FALSE	FALSE	9x92nc	0.0118	0.9253	outcome	TRUE	reported	114183579	3	0.00162309	454888	9.6e-10	ukb-b-14540	Whole body water mass || id:ukb-b-14540	TRUE	reported	igd	2	TRUE
rs11997525	A	T	A	T	0.0154468	0.0127	0.167033	0.17	FALSE	TRUE	FALSE	9x92nc	0.0121	0.2909	outcome	TRUE	reported	49401982	8	0.00166813	454888	2e-20	ukb-b-14540	Whole body water mass || id:ukb-b-14540	TRUE	reported	igd	2	TRUE
rs12041740	A	G	A	G	-0.0148006	0.0022	0.739858	0.75	FALSE	FALSE	FALSE	9x92nc	0.0111	0.8444	outcome	TRUE	reported	11236524	1	0.00141075	454888	9.5e-26	ukb-b-14540	Whole body water mass || id:ukb-b-14540	TRUE	reported	igd	2	TRUE
rs12072845	A	G	A	G	-0.0138803	-0.0127	0.394694	0.36	FALSE	FALSE	FALSE	9x92nc	0.0101	0.2084	outcome	TRUE	reported	214630757	1	0.0012684	454888	7.2e-28	ukb-b-14540	Whole body water mass || id:ukb-b-14540	TRUE	reported	igd	2	TRUE
rs12095997	T	C	T	C	0.0225314	-0.007	0.089261	0.095	FALSE	FALSE	FALSE	9x92nc	0.0156	0.6517	outcome	TRUE	reported	51391845	1	0.00217074	454888	3.1e-25	ukb-b-14540	Whole body water mass || id:ukb-b-14540	TRUE	reported	igd	2	TRUE
rs12119249	T	C	T	C	-0.0119302	0.0225	0.126522	0.12	FALSE	FALSE	FALSE	9x92nc	0.0149	0.131	outcome	TRUE	reported	150469480	1	0.00186673	454888	1.6e-10	ukb-b-14540	Whole body water mass || id:ukb-b-14540	TRUE	reported	igd	2	TRUE
rs12146350	G	C	G	C	-0.00799159	-0.0023	0.60171	0.6	FALSE	TRUE	FALSE	9x92nc	0.0095	0.813	outcome	TRUE	reported	22843111	10	0.00127358	454888	3.5e-10	ukb-b-14540	Whole body water mass || id:ukb-b-14540	TRUE	reported	igd	2	TRUE
rs12156265	A	G	A	G	0.00801437	0.0105	0.590472	0.56	FALSE	FALSE	FALSE	9x92nc	0.0104	0.3112	outcome	TRUE	reported	144848756	8	0.00126711	454888	2.5e-10	ukb-b-14540	Whole body water mass || id:ukb-b-14540	TRUE	reported	igd	2	TRUE
rs12188627	G	A	G	A	-0.0105586	-0.0039	0.487748	0.47	FALSE	FALSE	FALSE	9x92nc	0.0096	0.6884	outcome	TRUE	reported	60720682	5	0.00124224	454888	1.9e-17	ukb-b-14540	Whole body water mass || id:ukb-b-14540	TRUE	reported	igd	2	TRUE
rs12200061	A	G	A	G	-0.00765031	0.0093	0.405335	0.41	FALSE	FALSE	FALSE	9x92nc	0.0093	0.3173	outcome	TRUE	reported	83487443	6	0.00126533	454888	1.5e-09	ukb-b-14540	Whole body water mass || id:ukb-b-14540	TRUE	reported	igd	2	TRUE
rs12209223	A	C	A	C	0.0149413	-0.0187	0.101304	0.1	FALSE	FALSE	FALSE	9x92nc	0.0161	0.2457	outcome	TRUE	reported	76164589	6	0.00206431	454888	4.6e-13	ukb-b-14540	Whole body water mass || id:ukb-b-14540	TRUE	reported	igd	2	TRUE
rs12216497	T	C	T	C	-0.0115289	0.0111	0.561041	0.58	FALSE	FALSE	FALSE	9x92nc	0.0092	0.23	outcome	TRUE	reported	19028623	6	0.00125167	454888	3.2e-20	ukb-b-14540	Whole body water mass || id:ukb-b-14540	TRUE	reported	igd	2	TRUE
rs12533548	G	A	G	A	0.00794633	0.0026	0.651399	0.67	FALSE	FALSE	FALSE	9x92nc	0.0104	0.8023	outcome	TRUE	reported	148660579	7	0.00130933	454888	1.3e-09	ukb-b-14540	Whole body water mass || id:ukb-b-14540	TRUE	reported	igd	2	TRUE
rs12657771	A	G	A	G	-0.0136175	-0.0087	0.43867	0.44	FALSE	FALSE	FALSE	9x92nc	0.0097	0.3708	outcome	TRUE	reported	36787962	5	0.00125734	454888	2.5e-27	ukb-b-14540	Whole body water mass || id:ukb-b-14540	TRUE	reported	igd	2	TRUE
rs12679359	T	G	T	G	-0.0140495	-0.0093	0.136901	0.13	FALSE	FALSE	FALSE	9x92nc	0.0136	0.4937	outcome	TRUE	reported	130724556	8	0.00181007	454888	8.4e-15	ukb-b-14540	Whole body water mass || id:ukb-b-14540	TRUE	reported	igd	2	TRUE
rs1268947	C	G	C	G	0.0121252	-0.0001	0.125502	0.13	FALSE	TRUE	FALSE	9x92nc	0.0143	0.9963	outcome	TRUE	reported	121132631	10	0.00187989	454888	1.1e-10	ukb-b-14540	Whole body water mass || id:ukb-b-14540	TRUE	reported	igd	2	TRUE
rs12694042	T	C	T	C	-0.00830698	-0.0051	0.501754	0.5	FALSE	FALSE	FALSE	9x92nc	0.0097	0.5966	outcome	TRUE	reported	207029825	2	0.00124451	454888	2.5e-11	ukb-b-14540	Whole body water mass || id:ukb-b-14540	TRUE	reported	igd	2	TRUE
rs12713004	G	A	G	A	0.017239	-0.0072	0.724926	0.74	FALSE	FALSE	FALSE	9x92nc	0.0111	0.5144	outcome	TRUE	reported	23896049	2	0.00138913	454888	2.3e-35	ukb-b-14540	Whole body water mass || id:ukb-b-14540	TRUE	reported	igd	2	TRUE
rs12764498	C	T	C	T	-0.0153389	-0.0162	0.117518	0.13	FALSE	FALSE	FALSE	9x92nc	0.0154	0.2933	outcome	TRUE	reported	5042294	10	0.0019433	454888	2.9e-15	ukb-b-14540	Whole body water mass || id:ukb-b-14540	TRUE	reported	igd	2	TRUE
rs12820906	G	A	G	A	0.011868	0.0018	0.247202	0.26	FALSE	FALSE	FALSE	9x92nc	0.0105	0.8649	outcome	TRUE	reported	123493123	12	0.00144344	454888	2e-16	ukb-b-14540	Whole body water mass || id:ukb-b-14540	TRUE	reported	igd	2	TRUE
rs12889702	C	A	C	A	0.00930794	0.0041	0.312847	0.32	FALSE	FALSE	FALSE	9x92nc	0.0103	0.6932	outcome	TRUE	reported	42894143	14	0.00134637	454888	4.7e-12	ukb-b-14540	Whole body water mass || id:ukb-b-14540	TRUE	reported	igd	2	TRUE
rs12906197	T	C	T	C	-0.010928	-0.0022	0.421612	0.42	FALSE	FALSE	FALSE	9x92nc	0.0094	0.8116	outcome	TRUE	reported	38492199	15	0.0012697	454888	7.5e-18	ukb-b-14540	Whole body water mass || id:ukb-b-14540	TRUE	reported	igd	2	TRUE
rs12907384	C	T	C	T	-0.0120338	0.0069	0.531916	0.51	FALSE	FALSE	FALSE	9x92nc	0.0091	0.4522	outcome	TRUE	reported	86276000	15	0.00124774	454888	5.2e-22	ukb-b-14540	Whole body water mass || id:ukb-b-14540	TRUE	reported	igd	2	TRUE
rs1296328	C	A	C	A	-0.00867273	0.0055	0.558989	0.56	FALSE	FALSE	FALSE	9x92nc	0.0093	0.5516	outcome	TRUE	reported	137083193	4	0.00125669	454888	5.2e-12	ukb-b-14540	Whole body water mass || id:ukb-b-14540	TRUE	reported	igd	2	TRUE
rs12981554	G	A	G	A	-0.0086983	0.0043	0.541859	0.52	FALSE	FALSE	FALSE	9x92nc	0.01	0.6703	outcome	TRUE	reported	3416668	19	0.00126049	454888	5.2e-12	ukb-b-14540	Whole body water mass || id:ukb-b-14540	TRUE	reported	igd	2	TRUE
rs13185520	A	G	A	G	-0.00731133	-0.0114	0.573746	0.6	FALSE	FALSE	FALSE	9x92nc	0.0094	0.2237	outcome	TRUE	reported	137807260	5	0.00125388	454888	5.5e-09	ukb-b-14540	Whole body water mass || id:ukb-b-14540	TRUE	reported	igd	2	TRUE
rs13235543	T	C	T	C	0.0181151	0.0077	0.128609	0.12	FALSE	FALSE	FALSE	9x92nc	0.0139	0.5803	outcome	TRUE	reported	73013901	7	0.00185446	454888	1.5e-22	ukb-b-14540	Whole body water mass || id:ukb-b-14540	TRUE	reported	igd	2	TRUE
rs13271368	T	C	T	C	-0.0147742	-0.015	0.237486	0.22	FALSE	FALSE	FALSE	9x92nc	0.0113	0.1847	outcome	TRUE	reported	126506140	8	0.00148261	454888	2.2e-23	ukb-b-14540	Whole body water mass || id:ukb-b-14540	TRUE	reported	igd	2	TRUE
rs13299559	T	C	T	C	-0.0102469	-0.0067	0.450181	0.45	FALSE	FALSE	FALSE	9x92nc	0.0097	0.4901	outcome	TRUE	reported	128041828	9	0.00125264	454888	2.8e-16	ukb-b-14540	Whole body water mass || id:ukb-b-14540	TRUE	reported	igd	2	TRUE
rs13392666	A	T	A	T	0.00856623	0.0035	0.221798	0.21	FALSE	TRUE	FALSE	9x92nc	0.0118	0.7677	outcome	TRUE	reported	128915057	2	0.00149499	454888	1e-08	ukb-b-14540	Whole body water mass || id:ukb-b-14540	TRUE	reported	igd	2	TRUE
rs13430869	T	G	T	G	0.0137741	-0.0067	0.741816	0.73	FALSE	FALSE	FALSE	9x92nc	0.0105	0.5236	outcome	TRUE	reported	218146818	2	0.00141725	454888	2.5e-22	ukb-b-14540	Whole body water mass || id:ukb-b-14540	TRUE	reported	igd	2	TRUE
rs1374370	A	G	A	G	0.0101595	0.02	0.305263	0.28	FALSE	FALSE	FALSE	9x92nc	0.0102	0.04914	outcome	TRUE	reported	85818273	2	0.00134634	454888	4.5e-14	ukb-b-14540	Whole body water mass || id:ukb-b-14540	TRUE	reported	igd	2	TRUE
rs140493137	A	G	A	G	0.0196583	-0.0238	0.060127	0.05	FALSE	FALSE	FALSE	9x92nc	0.0228	0.2958	outcome	TRUE	reported	87666916	4	0.00262543	454888	7e-14	ukb-b-14540	Whole body water mass || id:ukb-b-14540	TRUE	reported	igd	2	TRUE
rs1407031	T	C	T	C	-0.0081557	-0.0114	0.397362	0.4	FALSE	FALSE	FALSE	9x92nc	0.0098	0.2466	outcome	TRUE	reported	6542634	20	0.00127795	454888	1.7e-10	ukb-b-14540	Whole body water mass || id:ukb-b-14540	TRUE	reported	igd	2	TRUE
rs1418433	A	G	A	G	-0.00869022	0.0196	0.587628	0.57	FALSE	FALSE	FALSE	9x92nc	0.0096	0.04249	outcome	TRUE	reported	44752568	6	0.00126027	454888	5.4e-12	ukb-b-14540	Whole body water mass || id:ukb-b-14540	TRUE	reported	igd	2	TRUE
rs1431663	C	A	C	A	-0.00851736	0.001	0.572126	0.57	FALSE	FALSE	FALSE	9x92nc	0.0102	0.9252	outcome	TRUE	reported	73460688	8	0.00126211	454888	1.5e-11	ukb-b-14540	Whole body water mass || id:ukb-b-14540	TRUE	reported	igd	2	TRUE
rs143384	G	A	G	A	0.035029	0.0213	0.404423	0.41	FALSE	FALSE	FALSE	9x92nc	0.0094	0.02385	outcome	TRUE	reported	34025756	20	0.00126843	454888	7.1e-168	ukb-b-14540	Whole body water mass || id:ukb-b-14540	TRUE	reported	igd	2	TRUE
rs146851424	C	A	C	A	0.0598739	0.0713	0.021626	0.03	FALSE	FALSE	FALSE	9x92nc	0.0322	0.02658	outcome	TRUE	reported	50377910	13	0.00432108	454888	1.2e-43	ukb-b-14540	Whole body water mass || id:ukb-b-14540	TRUE	reported	igd	2	TRUE
rs147110934	T	G	T	G	-0.0314858	0.0109	0.024293	0.022	FALSE	FALSE	FALSE	9x92nc	0.0369	0.7671	outcome	TRUE	reported	55993436	19	0.00404631	454888	7.2e-15	ukb-b-14540	Whole body water mass || id:ukb-b-14540	TRUE	reported	igd	2	TRUE
rs1478575	A	T	A	T	0.0176135	-0.0034	0.684064	0.67	FALSE	TRUE	FALSE	9x92nc	0.0097	0.723	outcome	TRUE	reported	218278555	2	0.00133528	454888	9.9e-40	ukb-b-14540	Whole body water mass || id:ukb-b-14540	TRUE	reported	igd	2	TRUE
rs148096274	C	T	C	T	-0.0207261	0.023	0.032588	0.03	FALSE	FALSE	FALSE	9x92nc	0.0283	0.4155	outcome	TRUE	reported	179014796	1	0.00356221	454888	5.9e-09	ukb-b-14540	Whole body water mass || id:ukb-b-14540	TRUE	reported	igd	2	TRUE
rs1542224	C	T	C	T	0.0127883	-0.0016	0.718952	0.7	FALSE	FALSE	FALSE	9x92nc	0.0107	0.8792	outcome	TRUE	reported	223963874	2	0.00138051	454888	2e-20	ukb-b-14540	Whole body water mass || id:ukb-b-14540	TRUE	reported	igd	2	TRUE
rs1573891	C	G	C	G	-0.0219381	-0.0185	0.158475	0.15	FALSE	TRUE	FALSE	9x92nc	0.0138	0.1802	outcome	TRUE	reported	99186488	15	0.00171631	454888	2.1e-37	ukb-b-14540	Whole body water mass || id:ukb-b-14540	TRUE	reported	igd	2	TRUE
rs161799	G	A	G	A	-0.00810965	0.0056	0.343566	0.36	FALSE	FALSE	FALSE	9x92nc	0.0096	0.5617	outcome	TRUE	reported	8015560	1	0.00131315	454888	6.6e-10	ukb-b-14540	Whole body water mass || id:ukb-b-14540	TRUE	reported	igd	2	TRUE
rs1657222	A	G	A	G	0.00816255	-0.02	0.395633	0.41	FALSE	FALSE	FALSE	9x92nc	0.0093	0.03134	outcome	TRUE	reported	34837139	10	0.0012763	454888	1.6e-10	ukb-b-14540	Whole body water mass || id:ukb-b-14540	TRUE	reported	igd	2	TRUE
rs16942324	A	C	A	C	-0.0369902	0.0132	0.02707	0.021	FALSE	FALSE	FALSE	9x92nc	0.0386	0.7329	outcome	TRUE	reported	89383854	15	0.00383717	454888	5.4e-22	ukb-b-14540	Whole body water mass || id:ukb-b-14540	TRUE	reported	igd	2	TRUE
rs17011108	C	T	C	T	0.00764096	0.0108	0.306982	0.32	FALSE	FALSE	FALSE	9x92nc	0.0105	0.3028	outcome	TRUE	reported	86800806	4	0.00135782	454888	1.8e-08	ukb-b-14540	Whole body water mass || id:ukb-b-14540	TRUE	reported	igd	2	TRUE
rs17042011	T	C	T	C	0.00949499	-0.0005	0.207096	0.2	FALSE	FALSE	FALSE	9x92nc	0.0123	0.9694	outcome	TRUE	reported	111604727	4	0.00155168	454888	9.4e-10	ukb-b-14540	Whole body water mass || id:ukb-b-14540	TRUE	reported	igd	2	TRUE
rs17197114	C	T	C	T	0.0109272	0.0074	0.177019	0.17	FALSE	FALSE	FALSE	9x92nc	0.0128	0.5639	outcome	TRUE	reported	21894526	14	0.00164364	454888	3e-11	ukb-b-14540	Whole body water mass || id:ukb-b-14540	TRUE	reported	igd	2	TRUE
rs17246129	A	G	A	G	0.0125819	0.0156	0.304766	0.3	FALSE	FALSE	FALSE	9x92nc	0.01	0.118	outcome	TRUE	reported	227259964	2	0.00134845	454888	1.1e-20	ukb-b-14540	Whole body water mass || id:ukb-b-14540	TRUE	reported	igd	2	TRUE
rs17277008	C	T	C	T	0.0144111	0.0172	0.313429	0.31	FALSE	FALSE	FALSE	9x92nc	0.0099	0.08145	outcome	TRUE	reported	172105162	1	0.00133485	454888	3.6e-27	ukb-b-14540	Whole body water mass || id:ukb-b-14540	TRUE	reported	igd	2	TRUE
rs17345935	C	T	C	T	0.0140844	-0.0587	0.066176	0.07	FALSE	FALSE	FALSE	9x92nc	0.0185	0.001535	outcome	TRUE	reported	170179341	1	0.00249641	454888	1.7e-08	ukb-b-14540	Whole body water mass || id:ukb-b-14540	TRUE	reported	igd	2	TRUE
rs17363646	G	A	G	A	0.0126735	-0.0029	0.135709	0.15	FALSE	FALSE	FALSE	9x92nc	0.0129	0.8212	outcome	TRUE	reported	86823503	1	0.00180638	454888	2.3e-12	ukb-b-14540	Whole body water mass || id:ukb-b-14540	TRUE	reported	igd	2	TRUE
rs17400325	C	T	C	T	0.021353	-0.0141	0.04157	0.04	FALSE	FALSE	FALSE	9x92nc	0.0263	0.5923	outcome	TRUE	reported	178565913	2	0.00310239	454888	5.9e-12	ukb-b-14540	Whole body water mass || id:ukb-b-14540	TRUE	reported	igd	2	TRUE
rs17443541	C	T	C	T	-0.0107665	-0.0077	0.18936	0.2	FALSE	FALSE	FALSE	9x92nc	0.0124	0.5352	outcome	TRUE	reported	200402624	2	0.00159773	454888	1.6e-11	ukb-b-14540	Whole body water mass || id:ukb-b-14540	TRUE	reported	igd	2	TRUE
rs17556750	A	C	A	C	0.011883	0.0067	0.288366	0.31	FALSE	FALSE	FALSE	9x92nc	0.0105	0.5218	outcome	TRUE	reported	82155568	4	0.00137134	454888	4.5e-18	ukb-b-14540	Whole body water mass || id:ukb-b-14540	TRUE	reported	igd	2	TRUE
rs1780673	A	G	A	G	0.0125966	0.0026	0.811346	0.8	FALSE	FALSE	FALSE	9x92nc	0.0115	0.8212	outcome	TRUE	reported	35758359	20	0.00159312	454888	2.6e-15	ukb-b-14540	Whole body water mass || id:ukb-b-14540	TRUE	reported	igd	2	TRUE
rs17812715	T	G	T	G	0.00700386	-0.021	0.408364	0.41	FALSE	FALSE	FALSE	9x92nc	0.0093	0.02431	outcome	TRUE	reported	64483207	5	0.00126796	454888	3.3e-08	ukb-b-14540	Whole body water mass || id:ukb-b-14540	TRUE	reported	igd	2	TRUE
rs1813212	G	A	G	A	-0.0085709	-0.0161	0.445653	0.44	FALSE	FALSE	FALSE	9x92nc	0.0097	0.0984	outcome	TRUE	reported	89301382	11	0.00125411	454888	8.2e-12	ukb-b-14540	Whole body water mass || id:ukb-b-14540	TRUE	reported	igd	2	TRUE
rs1841738	G	A	G	A	-0.0112036	-0.013	0.518119	0.53	FALSE	FALSE	FALSE	9x92nc	0.0097	0.1823	outcome	TRUE	reported	88557753	4	0.00124994	454888	3.1e-19	ukb-b-14540	Whole body water mass || id:ukb-b-14540	TRUE	reported	igd	2	TRUE
rs1846221	C	G	C	G	-0.00951691	0.0171	0.175176	0.17	FALSE	TRUE	FALSE	9x92nc	0.0132	0.1956	outcome	TRUE	reported	4667302	10	0.00165959	454888	9.8e-09	ukb-b-14540	Whole body water mass || id:ukb-b-14540	TRUE	reported	igd	2	TRUE
rs1910466	C	T	C	T	-0.00751789	0.0045	0.498149	0.51	FALSE	FALSE	FALSE	9x92nc	0.0091	0.6259	outcome	TRUE	reported	147086268	3	0.00124895	454888	1.8e-09	ukb-b-14540	Whole body water mass || id:ukb-b-14540	TRUE	reported	igd	2	TRUE
rs1924936	A	T	A	T	0.0155963	-0.008	0.774417	0.79	FALSE	TRUE	FALSE	9x92nc	0.0113	0.4814	outcome	TRUE	reported	78443297	13	0.00149154	454888	1.4e-25	ukb-b-14540	Whole body water mass || id:ukb-b-14540	TRUE	reported	igd	2	TRUE
rs1927635	C	T	C	T	0.00923711	-0.0019	0.354173	0.37	FALSE	FALSE	FALSE	9x92nc	0.0099	0.8504	outcome	TRUE	reported	16461905	9	0.001316	454888	2.2e-12	ukb-b-14540	Whole body water mass || id:ukb-b-14540	TRUE	reported	igd	2	TRUE
rs1928850	T	A	T	A	0.014035	-0.0071	0.921905	0.92	FALSE	TRUE	FALSE	9x92nc	0.0168	0.6746	outcome	TRUE	reported	16765520	9	0.00233368	454888	1.8e-09	ukb-b-14540	Whole body water mass || id:ukb-b-14540	TRUE	reported	igd	2	TRUE
rs1956412	C	T	C	T	-0.0293477	-0.0377	0.015842	0.02	FALSE	FALSE	FALSE	9x92nc	0.0316	0.2342	outcome	TRUE	reported	89151797	14	0.00502258	454888	5.1e-09	ukb-b-14540	Whole body water mass || id:ukb-b-14540	TRUE	reported	igd	2	TRUE
rs1969844	T	C	T	C	0.00987503	0.0086	0.365582	0.36	FALSE	FALSE	FALSE	9x92nc	0.0095	0.3653	outcome	TRUE	reported	33784140	6	0.0012918	454888	2.1e-14	ukb-b-14540	Whole body water mass || id:ukb-b-14540	TRUE	reported	igd	2	TRUE
rs1971955	G	A	G	A	-0.0140554	0.0171	0.854108	0.84	FALSE	FALSE	FALSE	9x92nc	0.0129	0.1847	outcome	TRUE	reported	122420437	12	0.00176367	454888	1.6e-15	ukb-b-14540	Whole body water mass || id:ukb-b-14540	TRUE	reported	igd	2	TRUE
rs2005172	C	A	C	A	0.0227755	-0.0056	0.639775	0.64	FALSE	FALSE	FALSE	9x92nc	0.0102	0.5845	outcome	TRUE	reported	61996255	17	0.00131255	454888	1.9e-67	ukb-b-14540	Whole body water mass || id:ukb-b-14540	TRUE	reported	igd	2	TRUE
rs2015561	G	A	G	A	-0.0115984	-0.0074	0.42422	0.43	FALSE	FALSE	FALSE	9x92nc	0.0093	0.4248	outcome	TRUE	reported	38593294	17	0.00125899	454888	3.2e-20	ukb-b-14540	Whole body water mass || id:ukb-b-14540	TRUE	reported	igd	2	TRUE
rs2101975	G	A	G	A	-0.0165261	0.0089	0.432205	0.42	FALSE	FALSE	FALSE	9x92nc	0.0097	0.3572	outcome	TRUE	reported	106216667	4	0.00125737	454888	1.9e-39	ukb-b-14540	Whole body water mass || id:ukb-b-14540	TRUE	reported	igd	2	TRUE
rs2122823	T	C	T	C	0.0103783	-0.0039	0.210646	0.21	FALSE	FALSE	FALSE	9x92nc	0.0118	0.7435	outcome	TRUE	reported	25939161	7	0.00154197	454888	1.7e-11	ukb-b-14540	Whole body water mass || id:ukb-b-14540	TRUE	reported	igd	2	TRUE
rs213997	A	G	A	G	0.00767109	-0.0067	0.659755	0.67	FALSE	FALSE	FALSE	9x92nc	0.0103	0.5155	outcome	TRUE	reported	166367429	6	0.00133088	454888	8.2e-09	ukb-b-14540	Whole body water mass || id:ukb-b-14540	TRUE	reported	igd	2	TRUE
rs2140046	C	T	C	T	-0.0117772	-0.003	0.3635	0.38	FALSE	FALSE	FALSE	9x92nc	0.01	0.761	outcome	TRUE	reported	169706079	2	0.00128866	454888	6.3e-20	ukb-b-14540	Whole body water mass || id:ukb-b-14540	TRUE	reported	igd	2	TRUE
rs2163832	C	T	C	T	-0.0131265	0.0019	0.66014	0.69	FALSE	FALSE	FALSE	9x92nc	0.0102	0.8502	outcome	TRUE	reported	10745764	19	0.00131783	454888	2.3e-23	ukb-b-14540	Whole body water mass || id:ukb-b-14540	TRUE	reported	igd	2	TRUE
rs2197563	A	G	A	G	0.0101699	0.0258	0.594858	0.61	FALSE	FALSE	FALSE	9x92nc	0.0094	0.00596	outcome	TRUE	reported	233687080	2	0.00126403	454888	8.6e-16	ukb-b-14540	Whole body water mass || id:ukb-b-14540	TRUE	reported	igd	2	TRUE
rs2225226	T	C	T	C	-0.0297564	-0.0171	0.215983	0.22	FALSE	FALSE	FALSE	9x92nc	0.0116	0.141	outcome	TRUE	reported	51127270	13	0.001518	454888	1.5e-85	ukb-b-14540	Whole body water mass || id:ukb-b-14540	TRUE	reported	igd	2	TRUE
rs224048	A	G	A	G	-0.0073128	0.0012	0.549814	0.54	FALSE	FALSE	FALSE	9x92nc	0.0091	0.8969	outcome	TRUE	reported	64491549	10	0.00124821	454888	4.7e-09	ukb-b-14540	Whole body water mass || id:ukb-b-14540	TRUE	reported	igd	2	TRUE
rs2252720	T	C	T	C	-0.0133221	0.0144	0.674078	0.68	FALSE	FALSE	FALSE	9x92nc	0.0098	0.1439	outcome	TRUE	reported	21223663	20	0.00133958	454888	2.7e-23	ukb-b-14540	Whole body water mass || id:ukb-b-14540	TRUE	reported	igd	2	TRUE
rs2252909	T	C	T	C	-0.00728397	0.021	0.657281	0.64	FALSE	FALSE	FALSE	9x92nc	0.0103	0.04137	outcome	TRUE	reported	2278609	17	0.00133436	454888	4.8e-08	ukb-b-14540	Whole body water mass || id:ukb-b-14540	TRUE	reported	igd	2	TRUE
rs2270894	G	C	G	C	-0.0172589	-0.0398	0.203277	0.23	FALSE	TRUE	FALSE	9x92nc	0.0136	0.00339	outcome	TRUE	reported	9975386	3	0.00160141	454888	4.4e-27	ukb-b-14540	Whole body water mass || id:ukb-b-14540	TRUE	reported	igd	2	TRUE
rs2296316	C	T	C	T	-0.0102414	-0.0047	0.464507	0.47	FALSE	FALSE	FALSE	9x92nc	0.0091	0.605	outcome	TRUE	reported	65520246	14	0.00125871	454888	4.1e-16	ukb-b-14540	Whole body water mass || id:ukb-b-14540	TRUE	reported	igd	2	TRUE
rs2300669	A	C	A	C	-0.0113142	-0.0216	0.386264	0.38	FALSE	FALSE	FALSE	9x92nc	0.0094	0.02226	outcome	TRUE	reported	38541318	3	0.00127413	454888	6.7e-19	ukb-b-14540	Whole body water mass || id:ukb-b-14540	TRUE	reported	igd	2	TRUE
rs2332175	A	G	A	G	-0.00772881	0.0104	0.546996	0.55	FALSE	FALSE	FALSE	9x92nc	0.0093	0.2637	outcome	TRUE	reported	70345411	14	0.00126131	454888	8.9e-10	ukb-b-14540	Whole body water mass || id:ukb-b-14540	TRUE	reported	igd	2	TRUE
rs236587	C	T	C	T	-0.00821708	0.0218	0.73723	0.72	FALSE	FALSE	FALSE	9x92nc	0.0104	0.03633	outcome	TRUE	reported	68203915	17	0.00142939	454888	9e-09	ukb-b-14540	Whole body water mass || id:ukb-b-14540	TRUE	reported	igd	2	TRUE
rs237738	C	T	C	T	0.00960649	-0.0183	0.822687	0.82	FALSE	FALSE	FALSE	9x92nc	0.0119	0.1259	outcome	TRUE	reported	47904920	20	0.00163199	454888	3.9e-09	ukb-b-14540	Whole body water mass || id:ukb-b-14540	TRUE	reported	igd	2	TRUE
rs2422054	A	T	A	T	0.00789579	0.0084	0.631034	0.62	FALSE	TRUE	FALSE	9x92nc	0.0099	0.4003	outcome	TRUE	reported	161382474	5	0.00128795	454888	8.8e-10	ukb-b-14540	Whole body water mass || id:ukb-b-14540	TRUE	reported	igd	2	TRUE
rs2427320	G	A	G	A	-0.00836613	-0.0199	0.231515	0.21	FALSE	FALSE	FALSE	9x92nc	0.0115	0.08498	outcome	TRUE	reported	60976723	20	0.00147811	454888	1.5e-08	ukb-b-14540	Whole body water mass || id:ukb-b-14540	TRUE	reported	igd	2	TRUE
rs244711	T	C	T	C	0.0166438	0.0283	0.685826	0.7	FALSE	FALSE	FALSE	9x92nc	0.0126	0.02417	outcome	TRUE	reported	176509193	5	0.00143559	454888	4.4e-31	ukb-b-14540	Whole body water mass || id:ukb-b-14540	TRUE	reported	igd	2	TRUE
rs247008	G	A	G	A	0.0125559	0.0046	0.670453	0.67	FALSE	FALSE	FALSE	9x92nc	0.0098	0.6374	outcome	TRUE	reported	131447104	5	0.00132938	454888	3.6e-21	ukb-b-14540	Whole body water mass || id:ukb-b-14540	TRUE	reported	igd	2	TRUE
rs2521349	A	G	A	G	0.00779244	0.0079	0.385018	0.39	FALSE	FALSE	FALSE	9x92nc	0.0093	0.3978	outcome	TRUE	reported	67503501	17	0.0012837	454888	1.3e-09	ukb-b-14540	Whole body water mass || id:ukb-b-14540	TRUE	reported	igd	2	TRUE
rs2524137	T	C	T	C	-0.020514	-0.034	0.695984	0.7	FALSE	FALSE	FALSE	9x92nc	0.0111	0.002165	outcome	TRUE	reported	31264582	6	0.00135252	454888	5.8e-52	ukb-b-14540	Whole body water mass || id:ukb-b-14540	TRUE	reported	igd	2	TRUE
rs2533879	A	G	A	G	-0.0202871	0.0113	0.29977	0.3	FALSE	FALSE	FALSE	9x92nc	0.01	0.2593	outcome	TRUE	reported	2859847	7	0.00135654	454888	1.4e-50	ukb-b-14540	Whole body water mass || id:ukb-b-14540	TRUE	reported	igd	2	TRUE
rs254963	G	A	G	A	-0.00862838	0.0071	0.44653	0.46	FALSE	FALSE	FALSE	9x92nc	0.0098	0.4664	outcome	TRUE	reported	171224403	5	0.00125834	454888	7e-12	ukb-b-14540	Whole body water mass || id:ukb-b-14540	TRUE	reported	igd	2	TRUE
rs2578557	T	C	T	C	-0.00938887	-0.0087	0.641694	0.63	FALSE	FALSE	FALSE	9x92nc	0.01	0.3822	outcome	TRUE	reported	5473063	5	0.00129696	454888	4.5e-13	ukb-b-14540	Whole body water mass || id:ukb-b-14540	TRUE	reported	igd	2	TRUE
rs25849	G	C	G	C	0.0169274	0.0035	0.288768	0.32	FALSE	TRUE	FALSE	9x92nc	0.0112	0.7562	outcome	TRUE	reported	2265071	16	0.00137893	454888	1.2e-34	ukb-b-14540	Whole body water mass || id:ukb-b-14540	TRUE	reported	igd	2	TRUE
rs2602713	C	A	C	A	0.0110158	0.0028	0.440222	0.44	FALSE	FALSE	FALSE	9x92nc	0.01	0.7818	outcome	TRUE	reported	4910021	19	0.00126717	454888	3.5e-18	ukb-b-14540	Whole body water mass || id:ukb-b-14540	TRUE	reported	igd	2	TRUE
rs2663125	C	T	C	T	-0.00890501	0.0084	0.690666	0.7	FALSE	FALSE	FALSE	9x92nc	0.0106	0.4317	outcome	TRUE	reported	99563891	15	0.00134843	454888	4e-11	ukb-b-14540	Whole body water mass || id:ukb-b-14540	TRUE	reported	igd	2	TRUE
rs2721938	T	C	T	C	-0.0121483	-0.0122	0.600475	0.62	FALSE	FALSE	FALSE	9x92nc	0.0094	0.193	outcome	TRUE	reported	116635611	8	0.00127235	454888	1.3e-21	ukb-b-14540	Whole body water mass || id:ukb-b-14540	TRUE	reported	igd	2	TRUE
rs2740761	T	C	T	C	0.00883947	0.0109	0.20844	0.2	FALSE	FALSE	FALSE	9x92nc	0.0114	0.3398	outcome	TRUE	reported	55255986	7	0.00154832	454888	1.1e-08	ukb-b-14540	Whole body water mass || id:ukb-b-14540	TRUE	reported	igd	2	TRUE
rs2803888	A	C	A	C	-0.00901308	-0.0155	0.41562	0.43	FALSE	FALSE	FALSE	9x92nc	0.0092	0.09121	outcome	TRUE	reported	219004615	1	0.00125765	454888	7.7e-13	ukb-b-14540	Whole body water mass || id:ukb-b-14540	TRUE	reported	igd	2	TRUE
rs2807742	A	G	A	G	-0.00906322	-0.0205	0.770584	0.79	FALSE	FALSE	FALSE	9x92nc	0.0118	0.08324	outcome	TRUE	reported	28781367	10	0.00148633	454888	1.1e-09	ukb-b-14540	Whole body water mass || id:ukb-b-14540	TRUE	reported	igd	2	TRUE
rs281385	G	A	G	A	-0.0120097	-0.0189	0.879223	0.87	FALSE	FALSE	FALSE	9x92nc	0.0144	0.1895	outcome	TRUE	reported	49217261	19	0.00191437	454888	3.5e-10	ukb-b-14540	Whole body water mass || id:ukb-b-14540	TRUE	reported	igd	2	TRUE
rs282303	A	C	A	C	0.0131157	0.003	0.090042	0.094	FALSE	FALSE	FALSE	9x92nc	0.0166	0.8564	outcome	TRUE	reported	67315659	5	0.00217741	454888	1.7e-09	ukb-b-14540	Whole body water mass || id:ukb-b-14540	TRUE	reported	igd	2	TRUE
rs28409699	T	C	T	C	-0.0117189	0.0013	0.11923	0.11	FALSE	FALSE	FALSE	9x92nc	0.0165	0.9396	outcome	TRUE	reported	32571295	6	0.00191457	454888	9.3e-10	ukb-b-14540	Whole body water mass || id:ukb-b-14540	TRUE	reported	igd	2	TRUE
rs284662	C	T	C	T	-0.00913001	-0.0182	0.61978	0.6	FALSE	FALSE	FALSE	9x92nc	0.0094	0.05348	outcome	TRUE	reported	41932275	19	0.0012831	454888	1.1e-12	ukb-b-14540	Whole body water mass || id:ukb-b-14540	TRUE	reported	igd	2	TRUE
rs28620532	G	A	G	A	0.0180884	0.0026	0.349053	0.38	FALSE	FALSE	FALSE	9x92nc	0.01	0.7954	outcome	TRUE	reported	98216876	9	0.00131068	454888	2.5e-43	ukb-b-14540	Whole body water mass || id:ukb-b-14540	TRUE	reported	igd	2	TRUE
rs2884345	A	G	A	G	-0.0078325	-0.0126	0.710254	0.71	FALSE	FALSE	FALSE	9x92nc	0.0101	0.2103	outcome	TRUE	reported	53323211	14	0.00137525	454888	1.2e-08	ukb-b-14540	Whole body water mass || id:ukb-b-14540	TRUE	reported	igd	2	TRUE
rs2885697	T	G	T	G	-0.0187691	0.0147	0.665236	0.66	FALSE	FALSE	FALSE	9x92nc	0.0096	0.1244	outcome	TRUE	reported	41544279	1	0.0013114	454888	1.8e-46	ukb-b-14540	Whole body water mass || id:ukb-b-14540	TRUE	reported	igd	2	TRUE
rs2897968	A	G	A	G	0.0154794	0.0039	0.607013	0.58	FALSE	FALSE	FALSE	9x92nc	0.0097	0.6849	outcome	TRUE	reported	46763686	12	0.00127467	454888	6.2e-34	ukb-b-14540	Whole body water mass || id:ukb-b-14540	TRUE	reported	igd	2	TRUE
rs2900208	A	C	A	C	0.0137327	0.0075	0.353558	0.36	FALSE	FALSE	FALSE	9x92nc	0.01	0.4556	outcome	TRUE	reported	11878464	12	0.001301	454888	4.8e-26	ukb-b-14540	Whole body water mass || id:ukb-b-14540	TRUE	reported	igd	2	TRUE
rs2920974	C	A	C	A	0.0071754	0.011	0.560036	0.56	FALSE	FALSE	FALSE	9x92nc	0.0092	0.2296	outcome	TRUE	reported	55537126	2	0.00125348	454888	1e-08	ukb-b-14540	Whole body water mass || id:ukb-b-14540	TRUE	reported	igd	2	TRUE
rs294382	C	A	C	A	-0.00759781	-0.0132	0.720121	0.73	FALSE	FALSE	FALSE	9x92nc	0.011	0.2293	outcome	TRUE	reported	30607515	11	0.00138683	454888	4.3e-08	ukb-b-14540	Whole body water mass || id:ukb-b-14540	TRUE	reported	igd	2	TRUE
rs2952615	C	G	C	G	-0.0121119	-0.008	0.617529	0.62	FALSE	TRUE	FALSE	9x92nc	0.0099	0.418	outcome	TRUE	reported	112138888	5	0.00127879	454888	2.8e-21	ukb-b-14540	Whole body water mass || id:ukb-b-14540	TRUE	reported	igd	2	TRUE
rs2979649	G	A	G	A	0.00964894	0.0077	0.173714	0.18	FALSE	FALSE	FALSE	9x92nc	0.0126	0.5423	outcome	TRUE	reported	6315856	8	0.00164735	454888	4.7e-09	ukb-b-14540	Whole body water mass || id:ukb-b-14540	TRUE	reported	igd	2	TRUE
rs2993531	C	A	C	A	0.00916963	0.0045	0.589215	0.58	FALSE	FALSE	FALSE	9x92nc	0.0092	0.6245	outcome	TRUE	reported	212190116	1	0.00125813	454888	3.1e-13	ukb-b-14540	Whole body water mass || id:ukb-b-14540	TRUE	reported	igd	2	TRUE
rs29946	C	T	C	T	0.00751577	0.0037	0.557058	0.58	FALSE	FALSE	FALSE	9x92nc	0.0101	0.7114	outcome	TRUE	reported	34299865	19	0.00127571	454888	3.8e-09	ukb-b-14540	Whole body water mass || id:ukb-b-14540	TRUE	reported	igd	2	TRUE
rs310796	T	G	T	G	0.0110215	0.0064	0.680917	0.68	FALSE	FALSE	FALSE	9x92nc	0.0098	0.5149	outcome	TRUE	reported	77453226	12	0.00133707	454888	1.7e-16	ukb-b-14540	Whole body water mass || id:ukb-b-14540	TRUE	reported	igd	2	TRUE
rs3110496	G	A	G	A	0.0085875	0.0093	0.686146	0.67	FALSE	FALSE	FALSE	9x92nc	0.0098	0.3445	outcome	TRUE	reported	27917771	17	0.00134098	454888	1.5e-10	ukb-b-14540	Whole body water mass || id:ukb-b-14540	TRUE	reported	igd	2	TRUE
rs31211	A	G	A	G	-0.0130702	-0.0076	0.251069	0.26	FALSE	FALSE	FALSE	9x92nc	0.0105	0.4653	outcome	TRUE	reported	134363145	5	0.00143248	454888	7.2e-20	ukb-b-14540	Whole body water mass || id:ukb-b-14540	TRUE	reported	igd	2	TRUE
rs3212260	T	A	T	A	0.0131933	0.002	0.25791	0.26	FALSE	TRUE	FALSE	9x92nc	0.0104	0.847	outcome	TRUE	reported	24804088	14	0.00142589	454888	2.2e-20	ukb-b-14540	Whole body water mass || id:ukb-b-14540	TRUE	reported	igd	2	TRUE
rs34017457	A	G	A	G	0.0502689	0.039	0.006952	0.0092	FALSE	FALSE	FALSE	9x92nc	0.0566	0.4914	outcome	TRUE	reported	67166731	16	0.00748821	454888	1.9e-11	ukb-b-14540	Whole body water mass || id:ukb-b-14540	TRUE	reported	igd	2	TRUE
rs34055910	G	A	G	A	-0.00739688	0.0023	0.378525	0.39	FALSE	FALSE	FALSE	9x92nc	0.0097	0.813	outcome	TRUE	reported	64460104	17	0.00128627	454888	8.9e-09	ukb-b-14540	Whole body water mass || id:ukb-b-14540	TRUE	reported	igd	2	TRUE
rs34147411	T	C	T	C	0.0127833	0.0182	0.146051	0.15	FALSE	FALSE	FALSE	9x92nc	0.0147	0.215	outcome	TRUE	reported	68081246	16	0.00177922	454888	6.7e-13	ukb-b-14540	Whole body water mass || id:ukb-b-14540	TRUE	reported	igd	2	TRUE
rs34227797	C	G	C	G	0.00811482	0.0262	0.310277	0.33	FALSE	TRUE	FALSE	9x92nc	0.0104	0.01143	outcome	TRUE	reported	159982551	4	0.001343	454888	1.5e-09	ukb-b-14540	Whole body water mass || id:ukb-b-14540	TRUE	reported	igd	2	TRUE
rs34345560	A	G	A	G	0.00892539	-0.0159	0.194812	0.2	FALSE	FALSE	FALSE	9x92nc	0.0125	0.2048	outcome	TRUE	reported	69081998	11	0.00158218	454888	1.7e-08	ukb-b-14540	Whole body water mass || id:ukb-b-14540	TRUE	reported	igd	2	TRUE
rs34345690	G	A	G	A	0.00813988	-0.0019	0.227011	0.21	FALSE	FALSE	FALSE	9x92nc	0.0113	0.8637	outcome	TRUE	reported	192445575	3	0.00148146	454888	3.9e-08	ukb-b-14540	Whole body water mass || id:ukb-b-14540	TRUE	reported	igd	2	TRUE
rs34693680	T	C	T	C	0.0142144	0.0214	0.132003	0.13	FALSE	FALSE	FALSE	9x92nc	0.0138	0.1221	outcome	TRUE	reported	98665549	3	0.00183241	454888	8.7e-15	ukb-b-14540	Whole body water mass || id:ukb-b-14540	TRUE	reported	igd	2	TRUE
rs34776209	T	C	T	C	-0.0170947	0.0122	0.24748	0.23	FALSE	FALSE	FALSE	9x92nc	0.0109	0.2605	outcome	TRUE	reported	23513093	7	0.00144322	454888	2.3e-32	ukb-b-14540	Whole body water mass || id:ukb-b-14540	TRUE	reported	igd	2	TRUE
rs34825238	T	G	T	G	0.00881054	-0.011	0.254903	0.25	FALSE	FALSE	FALSE	9x92nc	0.0114	0.3357	outcome	TRUE	reported	103328352	12	0.00144514	454888	1.1e-09	ukb-b-14540	Whole body water mass || id:ukb-b-14540	TRUE	reported	igd	2	TRUE
rs34848742	G	T	G	T	-0.0147164	0.0043	0.788253	0.78	FALSE	FALSE	FALSE	9x92nc	0.0109	0.6919	outcome	TRUE	reported	123828042	4	0.001519	454888	3.4e-22	ukb-b-14540	Whole body water mass || id:ukb-b-14540	TRUE	reported	igd	2	TRUE
rs34879158	C	A	C	A	-0.021648	-0.0347	0.262788	0.23	FALSE	FALSE	FALSE	9x92nc	0.0115	0.002481	outcome	TRUE	reported	32300634	20	0.00141698	454888	1.1e-52	ukb-b-14540	Whole body water mass || id:ukb-b-14540	TRUE	reported	igd	2	TRUE
rs34924814	C	A	C	A	0.00894012	0.0039	0.309168	0.29	FALSE	FALSE	FALSE	9x92nc	0.0116	0.7357	outcome	TRUE	reported	217817062	1	0.00137467	454888	7.8e-11	ukb-b-14540	Whole body water mass || id:ukb-b-14540	TRUE	reported	igd	2	TRUE
rs35506085	A	G	A	G	-0.0195304	-0.0313	0.1851	0.18	FALSE	FALSE	FALSE	9x92nc	0.0129	0.01522	outcome	TRUE	reported	2165576	11	0.00161475	454888	1.1e-33	ukb-b-14540	Whole body water mass || id:ukb-b-14540	TRUE	reported	igd	2	TRUE
rs35665085	A	G	A	G	-0.0165779	-0.0353	0.055965	0.068	FALSE	FALSE	FALSE	9x92nc	0.0205	0.08453	outcome	TRUE	reported	17625915	22	0.00271477	454888	1e-09	ukb-b-14540	Whole body water mass || id:ukb-b-14540	TRUE	reported	igd	2	TRUE
rs35756741	T	C	T	C	-0.0157891	0.0281	0.092387	0.1	FALSE	FALSE	FALSE	9x92nc	0.0159	0.07623	outcome	TRUE	reported	12868701	12	0.00215762	454888	2.5e-13	ukb-b-14540	Whole body water mass || id:ukb-b-14540	TRUE	reported	igd	2	TRUE
rs35874463	G	A	G	A	0.0176963	0.0102	0.057662	0.05	FALSE	FALSE	FALSE	9x92nc	0.0257	0.6916	outcome	TRUE	reported	67457698	15	0.00267018	454888	3.4e-11	ukb-b-14540	Whole body water mass || id:ukb-b-14540	TRUE	reported	igd	2	TRUE
rs36000545	G	A	G	A	-0.0162843	0.0011	0.395729	0.38	FALSE	FALSE	FALSE	9x92nc	0.011	0.9221	outcome	TRUE	reported	79093822	17	0.00129019	454888	1.6e-36	ukb-b-14540	Whole body water mass || id:ukb-b-14540	TRUE	reported	igd	2	TRUE
rs36100359	A	G	A	G	-0.0113753	0.0017	0.139417	0.14	FALSE	FALSE	FALSE	9x92nc	0.0136	0.9033	outcome	TRUE	reported	21578007	14	0.00179748	454888	2.5e-10	ukb-b-14540	Whole body water mass || id:ukb-b-14540	TRUE	reported	igd	2	TRUE
rs36696	T	G	T	G	-0.00893598	-0.0146	0.50512	0.53	FALSE	FALSE	FALSE	9x92nc	0.0091	0.1093	outcome	TRUE	reported	127549576	5	0.00124219	454888	6.3e-13	ukb-b-14540	Whole body water mass || id:ukb-b-14540	TRUE	reported	igd	2	TRUE
rs3740591	T	C	T	C	0.0113917	-0.0041	0.445339	0.44	FALSE	FALSE	FALSE	9x92nc	0.0112	0.7142	outcome	TRUE	reported	70287303	10	0.00126448	454888	2.1e-19	ukb-b-14540	Whole body water mass || id:ukb-b-14540	TRUE	reported	igd	2	TRUE
rs3751866	C	T	C	T	-0.00810787	-0.0129	0.247483	0.23	FALSE	FALSE	FALSE	9x92nc	0.0109	0.2348	outcome	TRUE	reported	84771304	16	0.00144602	454888	2.1e-08	ukb-b-14540	Whole body water mass || id:ukb-b-14540	TRUE	reported	igd	2	TRUE
rs3809569	G	A	G	A	0.0141359	0.0161	0.24333	0.26	FALSE	FALSE	FALSE	9x92nc	0.0105	0.1239	outcome	TRUE	reported	66999828	15	0.00145581	454888	2.7e-22	ukb-b-14540	Whole body water mass || id:ukb-b-14540	TRUE	reported	igd	2	TRUE
rs3812550	G	A	G	A	0.00709868	0.0194	0.476058	0.47	FALSE	FALSE	FALSE	9x92nc	0.0094	0.04013	outcome	TRUE	reported	139252879	9	0.00124724	454888	1.3e-08	ukb-b-14540	Whole body water mass || id:ukb-b-14540	TRUE	reported	igd	2	TRUE
rs3853252	A	G	A	G	0.0155313	0.0213	0.454869	0.47	FALSE	FALSE	FALSE	9x92nc	0.0097	0.02803	outcome	TRUE	reported	152170247	6	0.00125097	454888	2.2e-35	ukb-b-14540	Whole body water mass || id:ukb-b-14540	TRUE	reported	igd	2	TRUE
rs3853474	T	C	T	C	-0.00759191	0.0076	0.376996	0.39	FALSE	FALSE	FALSE	9x92nc	0.0098	0.4403	outcome	TRUE	reported	141816555	5	0.00128029	454888	3e-09	ukb-b-14540	Whole body water mass || id:ukb-b-14540	TRUE	reported	igd	2	TRUE
rs3925	A	G	A	G	-0.0108083	0.0125	0.244838	0.25	FALSE	FALSE	FALSE	9x92nc	0.0107	0.243	outcome	TRUE	reported	38281658	8	0.00144861	454888	8.6e-14	ukb-b-14540	Whole body water mass || id:ukb-b-14540	TRUE	reported	igd	2	TRUE
rs3990738	G	A	G	A	-0.00824038	0.0189	0.542727	0.46	FALSE	FALSE	FALSE	9x92nc	0.0154	0.2217	outcome	TRUE	reported	152295198	4	0.00131648	454888	3.9e-10	ukb-b-14540	Whole body water mass || id:ukb-b-14540	TRUE	reported	igd	2	TRUE
rs41271299	T	C	T	C	0.041095	-0.0264	0.051247	0.053	FALSE	FALSE	FALSE	9x92nc	0.0271	0.3302	outcome	TRUE	reported	19839415	6	0.00281011	454888	2e-48	ukb-b-14540	Whole body water mass || id:ukb-b-14540	TRUE	reported	igd	2	TRUE
rs41311445	C	A	C	A	-0.0241375	0.0407	0.095782	0.11	FALSE	FALSE	FALSE	9x92nc	0.0162	0.01201	outcome	TRUE	reported	42070374	22	0.00212421	454888	6.4e-30	ukb-b-14540	Whole body water mass || id:ukb-b-14540	TRUE	reported	igd	2	TRUE
rs41458449	C	G	C	G	-0.0107519	0.0105	0.143902	0.15	FALSE	TRUE	FALSE	9x92nc	0.0129	0.4149	outcome	TRUE	reported	46929951	2	0.00177074	454888	1.3e-09	ukb-b-14540	Whole body water mass || id:ukb-b-14540	TRUE	reported	igd	2	TRUE
rs4240326	G	A	G	A	-0.0212778	-0.001	0.550145	0.54	FALSE	FALSE	FALSE	9x92nc	0.0092	0.9132	outcome	TRUE	reported	145839264	4	0.00124762	454888	3.2e-65	ukb-b-14540	Whole body water mass || id:ukb-b-14540	TRUE	reported	igd	2	TRUE
rs4282339	A	G	A	G	-0.0189653	0.0173	0.207608	0.2	FALSE	FALSE	FALSE	9x92nc	0.0114	0.1285	outcome	TRUE	reported	168256240	5	0.00152768	454888	2.2e-35	ukb-b-14540	Whole body water mass || id:ukb-b-14540	TRUE	reported	igd	2	TRUE
rs4369779	C	T	C	T	0.0257115	-0.0017	0.788958	0.8	FALSE	FALSE	FALSE	9x92nc	0.0114	0.8786	outcome	TRUE	reported	20735408	18	0.0015261	454888	1.1e-63	ukb-b-14540	Whole body water mass || id:ukb-b-14540	TRUE	reported	igd	2	TRUE
rs4387792	C	T	C	T	-0.00719709	-0.0287	0.666844	0.67	FALSE	FALSE	FALSE	9x92nc	0.0097	0.003126	outcome	TRUE	reported	113691288	2	0.00131499	454888	4.4e-08	ukb-b-14540	Whole body water mass || id:ukb-b-14540	TRUE	reported	igd	2	TRUE
rs4439140	A	G	A	G	-0.00845893	0.0035	0.417656	0.42	FALSE	FALSE	FALSE	9x92nc	0.0095	0.7124	outcome	TRUE	reported	23113908	8	0.00129309	454888	6.1e-11	ukb-b-14540	Whole body water mass || id:ukb-b-14540	TRUE	reported	igd	2	TRUE
rs4504126	C	A	C	A	0.0248825	0.0553	0.027499	0.03	FALSE	FALSE	FALSE	9x92nc	0.0279	0.04723	outcome	TRUE	reported	33600582	3	0.00380484	454888	6.2e-11	ukb-b-14540	Whole body water mass || id:ukb-b-14540	TRUE	reported	igd	2	TRUE
rs4635681	G	A	G	A	0.0110224	0.009	0.156251	0.15	FALSE	FALSE	FALSE	9x92nc	0.0127	0.481	outcome	TRUE	reported	152310614	3	0.00170857	454888	1.1e-10	ukb-b-14540	Whole body water mass || id:ukb-b-14540	TRUE	reported	igd	2	TRUE
rs4675801	T	C	T	C	-0.0106285	-0.0063	0.45593	0.48	FALSE	FALSE	FALSE	9x92nc	0.0099	0.5241	outcome	TRUE	reported	242493511	2	0.00124676	454888	1.5e-17	ukb-b-14540	Whole body water mass || id:ukb-b-14540	TRUE	reported	igd	2	TRUE
rs4735761	C	A	C	A	0.0189267	-0.0209	0.285631	0.28	FALSE	FALSE	FALSE	9x92nc	0.0102	0.03947	outcome	TRUE	reported	78097161	8	0.00137815	454888	6.4e-43	ukb-b-14540	Whole body water mass || id:ukb-b-14540	TRUE	reported	igd	2	TRUE
rs4740292	G	A	G	A	0.0105487	-0.0218	0.833856	0.84	FALSE	FALSE	FALSE	9x92nc	0.0123	0.07757	outcome	TRUE	reported	134468311	9	0.00167544	454888	3.1e-10	ukb-b-14540	Whole body water mass || id:ukb-b-14540	TRUE	reported	igd	2	TRUE
rs4795318	T	C	T	C	0.00903785	-0.0127	0.520326	0.49	FALSE	FALSE	FALSE	9x92nc	0.0091	0.1649	outcome	TRUE	reported	36949053	17	0.00124719	454888	4.3e-13	ukb-b-14540	Whole body water mass || id:ukb-b-14540	TRUE	reported	igd	2	TRUE
rs4800670	C	G	C	G	-0.00717381	0.0007	0.385592	0.38	FALSE	TRUE	FALSE	9x92nc	0.0098	0.9468	outcome	TRUE	reported	23415263	18	0.00128461	454888	2.3e-08	ukb-b-14540	Whole body water mass || id:ukb-b-14540	TRUE	reported	igd	2	TRUE
rs485554	C	G	C	G	0.0170693	-0.0218	0.31493	0.31	FALSE	TRUE	FALSE	9x92nc	0.0098	0.02688	outcome	TRUE	reported	172137343	3	0.00134112	454888	4.1e-37	ukb-b-14540	Whole body water mass || id:ukb-b-14540	TRUE	reported	igd	2	TRUE
rs4899012	C	G	C	G	-0.0214451	-0.0099	0.607273	0.59	FALSE	TRUE	FALSE	9x92nc	0.0093	0.2868	outcome	TRUE	reported	61003889	14	0.00127577	454888	2.1e-63	ukb-b-14540	Whole body water mass || id:ukb-b-14540	TRUE	reported	igd	2	TRUE
rs4906203	T	C	T	C	-0.00913619	0.0022	0.233815	0.24	FALSE	FALSE	FALSE	9x92nc	0.0108	0.8381	outcome	TRUE	reported	102928991	14	0.00147174	454888	5.4e-10	ukb-b-14540	Whole body water mass || id:ukb-b-14540	TRUE	reported	igd	2	TRUE
rs4909912	T	C	T	C	-0.01847	0.0044	0.426335	0.42	FALSE	FALSE	FALSE	9x92nc	0.0092	0.6313	outcome	TRUE	reported	135572297	8	0.00126056	454888	1.3e-48	ukb-b-14540	Whole body water mass || id:ukb-b-14540	TRUE	reported	igd	2	TRUE
rs4912650	G	T	G	T	-0.00926356	-0.0045	0.253181	0.25	FALSE	FALSE	FALSE	9x92nc	0.0106	0.6694	outcome	TRUE	reported	142723937	5	0.00143427	454888	1.1e-10	ukb-b-14540	Whole body water mass || id:ukb-b-14540	TRUE	reported	igd	2	TRUE
rs4968799	T	A	T	A	-0.0184544	0	0.112465	0.11	FALSE	TRUE	FALSE	9x92nc	0.0144	0.998	outcome	TRUE	reported	68158831	17	0.00197268	454888	8.4e-21	ukb-b-14540	Whole body water mass || id:ukb-b-14540	TRUE	reported	igd	2	TRUE
rs4974223	T	C	T	C	0.0163292	0.0182	0.903755	0.9	FALSE	FALSE	FALSE	9x92nc	0.0154	0.2378	outcome	TRUE	reported	56602088	3	0.00210451	454888	8.6e-15	ukb-b-14540	Whole body water mass || id:ukb-b-14540	TRUE	reported	igd	2	TRUE
rs4980067	A	C	A	C	-0.0112163	0.0069	0.505428	0.52	FALSE	FALSE	FALSE	9x92nc	0.0097	0.4783	outcome	TRUE	reported	81136129	10	0.00124388	454888	1.9e-19	ukb-b-14540	Whole body water mass || id:ukb-b-14540	TRUE	reported	igd	2	TRUE
rs4980826	A	C	A	C	0.00774909	0.0153	0.396042	0.41	FALSE	FALSE	FALSE	9x92nc	0.0098	0.1193	outcome	TRUE	reported	578349	12	0.00126875	454888	1e-09	ukb-b-14540	Whole body water mass || id:ukb-b-14540	TRUE	reported	igd	2	TRUE
rs498685	C	T	C	T	-0.00698935	0.0073	0.594243	0.59	FALSE	FALSE	FALSE	9x92nc	0.0093	0.4348	outcome	TRUE	reported	13088673	18	0.00126795	454888	3.5e-08	ukb-b-14540	Whole body water mass || id:ukb-b-14540	TRUE	reported	igd	2	TRUE
rs505575	C	T	C	T	-0.00882646	0.0041	0.672512	0.65	FALSE	FALSE	FALSE	9x92nc	0.0101	0.6826	outcome	TRUE	reported	111256812	5	0.00132628	454888	2.8e-11	ukb-b-14540	Whole body water mass || id:ukb-b-14540	TRUE	reported	igd	2	TRUE
rs508347	C	T	C	T	-0.0112824	-0.0155	0.703159	0.68	FALSE	FALSE	FALSE	9x92nc	0.0104	0.134	outcome	TRUE	reported	28212824	7	0.00136068	454888	1.1e-16	ukb-b-14540	Whole body water mass || id:ukb-b-14540	TRUE	reported	igd	2	TRUE
rs532499	C	T	C	T	-0.00969522	0.0006	0.741375	0.73	FALSE	FALSE	FALSE	9x92nc	0.0112	0.9568	outcome	TRUE	reported	30165465	13	0.00142477	454888	1e-11	ukb-b-14540	Whole body water mass || id:ukb-b-14540	TRUE	reported	igd	2	TRUE
rs553597	A	T	A	T	0.00700245	0.0071	0.408034	0.4	FALSE	TRUE	FALSE	9x92nc	0.01	0.4773	outcome	TRUE	reported	140279114	7	0.00126684	454888	3.2e-08	ukb-b-14540	Whole body water mass || id:ukb-b-14540	TRUE	reported	igd	2	TRUE
rs55727637	T	C	T	C	-0.012349	0.0087	0.305235	0.3	FALSE	FALSE	FALSE	9x92nc	0.01	0.3808	outcome	TRUE	reported	15145252	16	0.00135146	454888	6.4e-20	ukb-b-14540	Whole body water mass || id:ukb-b-14540	TRUE	reported	igd	2	TRUE
rs55758152	A	G	A	G	0.00969198	-0.0026	0.325969	0.34	FALSE	FALSE	FALSE	9x92nc	0.0114	0.82	outcome	TRUE	reported	171317318	5	0.00134047	454888	4.8e-13	ukb-b-14540	Whole body water mass || id:ukb-b-14540	TRUE	reported	igd	2	TRUE
rs55831773	T	C	T	C	-0.0147059	-0.0084	0.199444	0.21	FALSE	FALSE	FALSE	9x92nc	0.0121	0.4886	outcome	TRUE	reported	7559037	17	0.00158968	454888	2.2e-20	ukb-b-14540	Whole body water mass || id:ukb-b-14540	TRUE	reported	igd	2	TRUE
rs55854145	C	A	C	A	-0.0155864	0.0041	0.055056	0.05	FALSE	FALSE	FALSE	9x92nc	0.0234	0.8619	outcome	TRUE	reported	45928049	18	0.00274932	454888	1.4e-08	ukb-b-14540	Whole body water mass || id:ukb-b-14540	TRUE	reported	igd	2	TRUE
rs56017587	C	T	C	T	0.0113738	0.0011	0.137042	0.12	FALSE	FALSE	FALSE	9x92nc	0.015	0.9412	outcome	TRUE	reported	18698092	6	0.00181399	454888	3.6e-10	ukb-b-14540	Whole body water mass || id:ukb-b-14540	TRUE	reported	igd	2	TRUE
rs56130943	C	A	C	A	0.00899858	-0.0051	0.233134	0.23	FALSE	FALSE	FALSE	9x92nc	0.0158	0.7467	outcome	TRUE	reported	105906522	14	0.00151347	454888	2.8e-09	ukb-b-14540	Whole body water mass || id:ukb-b-14540	TRUE	reported	igd	2	TRUE
rs56141370	T	C	T	C	0.0127401	0.0137	0.114749	0.13	FALSE	FALSE	FALSE	9x92nc	0.0167	0.4095	outcome	TRUE	reported	127056213	9	0.00195421	454888	7.1e-11	ukb-b-14540	Whole body water mass || id:ukb-b-14540	TRUE	reported	igd	2	TRUE
rs57126421	G	A	G	A	-0.0105915	-0.0087	0.237628	0.23	FALSE	FALSE	FALSE	9x92nc	0.0118	0.4632	outcome	TRUE	reported	2656989	18	0.00147381	454888	6.7e-13	ukb-b-14540	Whole body water mass || id:ukb-b-14540	TRUE	reported	igd	2	TRUE
rs572474	G	A	G	A	0.0100886	-0.0014	0.165866	0.18	FALSE	FALSE	FALSE	9x92nc	0.012	0.91	outcome	TRUE	reported	89791654	10	0.0016752	454888	1.7e-09	ukb-b-14540	Whole body water mass || id:ukb-b-14540	TRUE	reported	igd	2	TRUE
rs573455	G	A	G	A	0.00717467	0.0008	0.533721	0.55	FALSE	FALSE	FALSE	9x92nc	0.0092	0.9336	outcome	TRUE	reported	117267884	11	0.00124713	454888	8.8e-09	ukb-b-14540	Whole body water mass || id:ukb-b-14540	TRUE	reported	igd	2	TRUE
rs5752989	A	G	A	G	-0.00988899	0.0025	0.571147	0.56	FALSE	FALSE	FALSE	9x92nc	0.0097	0.7989	outcome	TRUE	reported	30365780	22	0.00126182	454888	4.6e-15	ukb-b-14540	Whole body water mass || id:ukb-b-14540	TRUE	reported	igd	2	TRUE
rs5753630	G	A	G	A	0.00743812	0.0035	0.439495	0.46	FALSE	FALSE	FALSE	9x92nc	0.0092	0.7037	outcome	TRUE	reported	31861950	22	0.00126188	454888	3.8e-09	ukb-b-14540	Whole body water mass || id:ukb-b-14540	TRUE	reported	igd	2	TRUE
rs5771118	C	T	C	T	0.00875036	-0.0234	0.741608	0.73	FALSE	FALSE	FALSE	9x92nc	0.0116	0.0443	outcome	TRUE	reported	50714289	22	0.00143473	454888	1.1e-09	ukb-b-14540	Whole body water mass || id:ukb-b-14540	TRUE	reported	igd	2	TRUE
rs578366	G	A	G	A	-0.0102865	-0.0136	0.420402	0.43	FALSE	FALSE	FALSE	9x92nc	0.0092	0.1394	outcome	TRUE	reported	81591034	6	0.00125497	454888	2.5e-16	ukb-b-14540	Whole body water mass || id:ukb-b-14540	TRUE	reported	igd	2	TRUE
rs59985551	T	C	T	C	-0.0182376	0.0109	0.22625	0.23	FALSE	FALSE	FALSE	9x92nc	0.0109	0.3165	outcome	TRUE	reported	56106928	2	0.00147987	454888	6.7e-35	ukb-b-14540	Whole body water mass || id:ukb-b-14540	TRUE	reported	igd	2	TRUE
rs6026578	G	C	G	C	-0.00964999	-0.0116	0.625143	0.63	FALSE	TRUE	FALSE	9x92nc	0.0101	0.2493	outcome	TRUE	reported	57463472	20	0.00129402	454888	8.8e-14	ukb-b-14540	Whole body water mass || id:ukb-b-14540	TRUE	reported	igd	2	TRUE
rs603321	G	A	G	A	-0.0114992	-0.0034	0.2445	0.23	FALSE	FALSE	FALSE	9x92nc	0.0115	0.7654	outcome	TRUE	reported	140256669	6	0.00144991	454888	2.2e-15	ukb-b-14540	Whole body water mass || id:ukb-b-14540	TRUE	reported	igd	2	TRUE
rs60385590	A	C	A	C	0.00918333	-0.0042	0.258458	0.26	FALSE	FALSE	FALSE	9x92nc	0.0111	0.708	outcome	TRUE	reported	53630199	3	0.00143596	454888	1.6e-10	ukb-b-14540	Whole body water mass || id:ukb-b-14540	TRUE	reported	igd	2	TRUE
rs60590479	T	A	T	A	0.0109383	-0.0314	0.110216	0.1	FALSE	TRUE	FALSE	9x92nc	0.0155	0.04237	outcome	TRUE	reported	44986519	2	0.00198382	454888	3.5e-08	ukb-b-14540	Whole body water mass || id:ukb-b-14540	TRUE	reported	igd	2	TRUE
rs60804050	A	G	A	G	-0.00991043	0.009	0.255893	0.26	FALSE	FALSE	FALSE	9x92nc	0.0104	0.3879	outcome	TRUE	reported	118870373	1	0.00141775	454888	2.7e-12	ukb-b-14540	Whole body water mass || id:ukb-b-14540	TRUE	reported	igd	2	TRUE
rs6081869	G	T	G	T	-0.0101883	0.0067	0.385716	0.38	FALSE	FALSE	FALSE	9x92nc	0.0101	0.5041	outcome	TRUE	reported	20060745	20	0.00129741	454888	4.1e-15	ukb-b-14540	Whole body water mass || id:ukb-b-14540	TRUE	reported	igd	2	TRUE
rs6085658	T	C	T	C	-0.00854926	-0.0027	0.40296	0.41	FALSE	FALSE	FALSE	9x92nc	0.0094	0.7744	outcome	TRUE	reported	6685377	20	0.00127917	454888	2.3e-11	ukb-b-14540	Whole body water mass || id:ukb-b-14540	TRUE	reported	igd	2	TRUE
rs61878760	A	G	A	G	0.0149372	-0.002	0.082889	0.091	FALSE	FALSE	FALSE	9x92nc	0.0163	0.9015	outcome	TRUE	reported	12807189	11	0.00226767	454888	4.5e-11	ukb-b-14540	Whole body water mass || id:ukb-b-14540	TRUE	reported	igd	2	TRUE
rs61939893	C	T	C	T	-0.0146369	0	0.079691	0.08	FALSE	FALSE	FALSE	9x92nc	0.02	0.999	outcome	TRUE	reported	57042101	12	0.00229524	454888	1.8e-10	ukb-b-14540	Whole body water mass || id:ukb-b-14540	TRUE	reported	igd	2	TRUE
rs62275882	A	G	A	G	-0.0125399	0.0028	0.141209	0.14	FALSE	FALSE	FALSE	9x92nc	0.0133	0.8302	outcome	TRUE	reported	3469987	4	0.00178455	454888	2.1e-12	ukb-b-14540	Whole body water mass || id:ukb-b-14540	TRUE	reported	igd	2	TRUE
rs62372052	G	A	G	A	0.0267536	0.0126	0.110095	0.11	FALSE	FALSE	FALSE	9x92nc	0.0171	0.4628	outcome	TRUE	reported	42724294	5	0.00199094	454888	3.6e-41	ukb-b-14540	Whole body water mass || id:ukb-b-14540	TRUE	reported	igd	2	TRUE
rs62439025	C	G	C	G	0.0110511	-0.0041	0.152296	0.15	FALSE	TRUE	FALSE	9x92nc	0.013	0.7517	outcome	TRUE	reported	166592164	6	0.00173288	454888	1.8e-10	ukb-b-14540	Whole body water mass || id:ukb-b-14540	TRUE	reported	igd	2	TRUE
rs62460525	A	C	A	C	0.0134794	0.0493	0.070099	0.065	FALSE	FALSE	FALSE	9x92nc	0.0185	0.007733	outcome	TRUE	reported	44902676	7	0.00243497	454888	3.1e-08	ukb-b-14540	Whole body water mass || id:ukb-b-14540	TRUE	reported	igd	2	TRUE
rs62515437	T	G	T	G	0.0192685	0.0036	0.225156	0.24	FALSE	FALSE	FALSE	9x92nc	0.0109	0.7391	outcome	TRUE	reported	57160328	8	0.00148982	454888	2.9e-38	ukb-b-14540	Whole body water mass || id:ukb-b-14540	TRUE	reported	igd	2	TRUE
rs62621197	T	C	T	C	-0.0324712	0.0401	0.037194	0.035	FALSE	FALSE	FALSE	9x92nc	0.0362	0.2681	outcome	TRUE	reported	8670147	19	0.00342102	454888	2.3e-21	ukb-b-14540	Whole body water mass || id:ukb-b-14540	TRUE	reported	igd	2	TRUE
rs62621400	G	C	G	C	-0.019588	0.0366	0.057649	0.06	FALSE	TRUE	FALSE	9x92nc	0.0216	0.09024	outcome	TRUE	reported	101718239	15	0.00267708	454888	2.5e-13	ukb-b-14540	Whole body water mass || id:ukb-b-14540	TRUE	reported	igd	2	TRUE
rs6450346	C	T	C	T	-0.0117091	-0.0027	0.701329	0.7	FALSE	FALSE	FALSE	9x92nc	0.0099	0.7822	outcome	TRUE	reported	55014771	5	0.00135772	454888	6.5e-18	ukb-b-14540	Whole body water mass || id:ukb-b-14540	TRUE	reported	igd	2	TRUE
rs646370	G	A	G	A	0.0127457	-0.0038	0.14711	0.15	FALSE	FALSE	FALSE	9x92nc	0.0134	0.7761	outcome	TRUE	reported	32401166	1	0.00174879	454888	3.1e-13	ukb-b-14540	Whole body water mass || id:ukb-b-14540	TRUE	reported	igd	2	TRUE
rs6514066	G	T	G	T	0.00727258	0.0055	0.623606	0.62	FALSE	FALSE	FALSE	9x92nc	0.0093	0.5581	outcome	TRUE	reported	44500794	20	0.0012882	454888	1.6e-08	ukb-b-14540	Whole body water mass || id:ukb-b-14540	TRUE	reported	igd	2	TRUE
rs6570509	T	G	T	G	-0.014029	-0.0075	0.287108	0.28	FALSE	FALSE	FALSE	9x92nc	0.0102	0.4602	outcome	TRUE	reported	142716286	6	0.00137023	454888	1.3e-24	ukb-b-14540	Whole body water mass || id:ukb-b-14540	TRUE	reported	igd	2	TRUE
rs6603813	G	T	G	T	0.00975967	0.039	0.254365	0.26	FALSE	FALSE	FALSE	9x92nc	0.0114	0.0006147	outcome	TRUE	reported	2043080	1	0.00142435	454888	7.3e-12	ukb-b-14540	Whole body water mass || id:ukb-b-14540	TRUE	reported	igd	2	TRUE
rs663344	C	G	C	G	-0.0149776	-0.0122	0.181323	0.18	FALSE	TRUE	FALSE	9x92nc	0.0132	0.3546	outcome	TRUE	reported	98316331	9	0.00164232	454888	7.5e-20	ukb-b-14540	Whole body water mass || id:ukb-b-14540	TRUE	reported	igd	2	TRUE
rs6665399	C	T	C	T	0.0080964	-0.0001	0.44493	0.44	FALSE	FALSE	FALSE	9x92nc	0.0092	0.9919	outcome	TRUE	reported	21553933	1	0.00124351	454888	7.5e-11	ukb-b-14540	Whole body water mass || id:ukb-b-14540	TRUE	reported	igd	2	TRUE
rs6669139	T	C	T	C	0.015562	0.0137	0.208725	0.21	FALSE	FALSE	FALSE	9x92nc	0.0113	0.2246	outcome	TRUE	reported	56583110	1	0.00152808	454888	2.3e-24	ukb-b-14540	Whole body water mass || id:ukb-b-14540	TRUE	reported	igd	2	TRUE
rs6693481	C	T	C	T	-0.00832125	-0.0053	0.69513	0.68	FALSE	FALSE	FALSE	9x92nc	0.0099	0.5889	outcome	TRUE	reported	203766395	1	0.00134935	454888	7e-10	ukb-b-14540	Whole body water mass || id:ukb-b-14540	TRUE	reported	igd	2	TRUE
rs67141907	T	C	T	C	0.0111475	0.0032	0.149192	0.15	FALSE	FALSE	FALSE	9x92nc	0.013	0.803	outcome	TRUE	reported	42805360	13	0.00175534	454888	2.1e-10	ukb-b-14540	Whole body water mass || id:ukb-b-14540	TRUE	reported	igd	2	TRUE
rs6719296	A	G	A	G	0.00870579	-0.022	0.495358	0.51	FALSE	FALSE	FALSE	9x92nc	0.0091	0.01554	outcome	TRUE	reported	103101108	2	0.0012467	454888	2.9e-12	ukb-b-14540	Whole body water mass || id:ukb-b-14540	TRUE	reported	igd	2	TRUE
rs6719991	A	G	A	G	0.00782302	-0.0322	0.328883	0.33	FALSE	FALSE	FALSE	9x92nc	0.0099	0.001145	outcome	TRUE	reported	241791028	2	0.00132623	454888	3.7e-09	ukb-b-14540	Whole body water mass || id:ukb-b-14540	TRUE	reported	igd	2	TRUE
rs6721191	G	A	G	A	-0.00738099	0.0169	0.577892	0.6	FALSE	FALSE	FALSE	9x92nc	0.0099	0.08627	outcome	TRUE	reported	10190115	2	0.00125478	454888	4e-09	ukb-b-14540	Whole body water mass || id:ukb-b-14540	TRUE	reported	igd	2	TRUE
rs6747657	A	G	A	G	0.00785864	0.0122	0.281647	0.3	FALSE	FALSE	FALSE	9x92nc	0.01	0.2212	outcome	TRUE	reported	112003163	2	0.00137639	454888	1.1e-08	ukb-b-14540	Whole body water mass || id:ukb-b-14540	TRUE	reported	igd	2	TRUE
rs67551338	T	C	T	C	0.0257087	0.0652	0.061476	0.069	FALSE	FALSE	FALSE	9x92nc	0.0193	0.0007256	outcome	TRUE	reported	3393100	12	0.0026163	454888	8.7e-23	ukb-b-14540	Whole body water mass || id:ukb-b-14540	TRUE	reported	igd	2	TRUE
rs676105	C	T	C	T	0.013517	0.0179	0.303605	0.29	FALSE	FALSE	FALSE	9x92nc	0.01	0.07434	outcome	TRUE	reported	30443688	11	0.00135609	454888	2.1e-23	ukb-b-14540	Whole body water mass || id:ukb-b-14540	TRUE	reported	igd	2	TRUE
rs6762578	A	G	A	G	0.015631	0.0108	0.778407	0.78	FALSE	FALSE	FALSE	9x92nc	0.0112	0.3349	outcome	TRUE	reported	128992047	3	0.00150084	454888	2.1e-25	ukb-b-14540	Whole body water mass || id:ukb-b-14540	TRUE	reported	igd	2	TRUE
rs6781248	A	G	A	G	0.00764883	0.0038	0.546033	0.55	FALSE	FALSE	FALSE	9x92nc	0.0092	0.6842	outcome	TRUE	reported	13726684	3	0.00124758	454888	8.7e-10	ukb-b-14540	Whole body water mass || id:ukb-b-14540	TRUE	reported	igd	2	TRUE
rs6821305	C	A	C	A	0.0132257	0	0.399243	0.42	FALSE	FALSE	FALSE	9x92nc	0.0097	0.9991	outcome	TRUE	reported	122713863	4	0.0012674	454888	1.7e-25	ukb-b-14540	Whole body water mass || id:ukb-b-14540	TRUE	reported	igd	2	TRUE
rs6874142	G	T	G	T	0.018096	0.0008	0.11371	0.11	FALSE	FALSE	FALSE	9x92nc	0.0193	0.9652	outcome	TRUE	reported	172753555	5	0.00207041	454888	2.3e-18	ukb-b-14540	Whole body water mass || id:ukb-b-14540	TRUE	reported	igd	2	TRUE
rs6900690	A	G	A	G	0.00809154	0.0051	0.561932	0.57	FALSE	FALSE	FALSE	9x92nc	0.0092	0.5811	outcome	TRUE	reported	126223032	6	0.00124718	454888	8.7e-11	ukb-b-14540	Whole body water mass || id:ukb-b-14540	TRUE	reported	igd	2	TRUE
rs6902789	A	G	A	G	0.0103437	-0.0117	0.367706	0.37	FALSE	FALSE	FALSE	9x92nc	0.01	0.2429	outcome	TRUE	reported	105358192	6	0.00129141	454888	1.2e-15	ukb-b-14540	Whole body water mass || id:ukb-b-14540	TRUE	reported	igd	2	TRUE
rs6946419	C	T	C	T	-0.00789095	-0.0074	0.377223	0.4	FALSE	FALSE	FALSE	9x92nc	0.0098	0.45	outcome	TRUE	reported	28768853	7	0.00128649	454888	8.6e-10	ukb-b-14540	Whole body water mass || id:ukb-b-14540	TRUE	reported	igd	2	TRUE
rs695922	G	A	G	A	-0.0101871	0.0083	0.836926	0.85	FALSE	FALSE	FALSE	9x92nc	0.0129	0.5211	outcome	TRUE	reported	53385529	5	0.00169883	454888	2e-09	ukb-b-14540	Whole body water mass || id:ukb-b-14540	TRUE	reported	igd	2	TRUE
rs6972291	C	T	C	T	-0.0110394	0.0083	0.17554	0.17	FALSE	FALSE	FALSE	9x92nc	0.0133	0.5324	outcome	TRUE	reported	55802063	7	0.00163537	454888	1.5e-11	ukb-b-14540	Whole body water mass || id:ukb-b-14540	TRUE	reported	igd	2	TRUE
rs6984820	T	C	T	C	-0.0101236	0.0004	0.42231	0.41	FALSE	FALSE	FALSE	9x92nc	0.0096	0.9656	outcome	TRUE	reported	144993324	8	0.00126256	454888	1.1e-15	ukb-b-14540	Whole body water mass || id:ukb-b-14540	TRUE	reported	igd	2	TRUE
rs7033487	C	T	C	T	-0.0231821	0.0073	0.197506	0.21	FALSE	FALSE	FALSE	9x92nc	0.0118	0.5372	outcome	TRUE	reported	119129257	9	0.00156371	454888	1e-49	ukb-b-14540	Whole body water mass || id:ukb-b-14540	TRUE	reported	igd	2	TRUE
rs703593	G	A	G	A	-0.0113147	-0.005	0.48201	0.5	FALSE	FALSE	FALSE	9x92nc	0.0091	0.581	outcome	TRUE	reported	103064247	12	0.00124281	454888	8.7e-20	ukb-b-14540	Whole body water mass || id:ukb-b-14540	TRUE	reported	igd	2	TRUE
rs7095768	T	G	T	G	0.00784498	-0.0177	0.263309	0.26	FALSE	FALSE	FALSE	9x92nc	0.0104	0.08851	outcome	TRUE	reported	53256505	10	0.00141088	454888	2.7e-08	ukb-b-14540	Whole body water mass || id:ukb-b-14540	TRUE	reported	igd	2	TRUE
rs7111235	C	T	C	T	0.0075693	0.0077	0.493515	0.49	FALSE	FALSE	FALSE	9x92nc	0.0093	0.4043	outcome	TRUE	reported	133658661	11	0.00125132	454888	1.5e-09	ukb-b-14540	Whole body water mass || id:ukb-b-14540	TRUE	reported	igd	2	TRUE
rs7129320	A	G	A	G	-0.0232501	0.0029	0.165933	0.16	FALSE	FALSE	FALSE	9x92nc	0.0125	0.8156	outcome	TRUE	reported	68388220	11	0.00167179	454888	5.7e-44	ukb-b-14540	Whole body water mass || id:ukb-b-14540	TRUE	reported	igd	2	TRUE
rs7134283	A	G	A	G	-0.0116943	0.001	0.28341	0.27	FALSE	FALSE	FALSE	9x92nc	0.011	0.9292	outcome	TRUE	reported	24071748	12	0.00138297	454888	2.8e-17	ukb-b-14540	Whole body water mass || id:ukb-b-14540	TRUE	reported	igd	2	TRUE
rs71414738	T	C	T	C	0.00921298	-0.0017	0.176031	0.16	FALSE	FALSE	FALSE	9x92nc	0.0124	0.8915	outcome	TRUE	reported	127876242	2	0.00162745	454888	1.5e-08	ukb-b-14540	Whole body water mass || id:ukb-b-14540	TRUE	reported	igd	2	TRUE
rs7150606	T	G	T	G	-0.0101096	-0.0382	0.142098	0.14	FALSE	FALSE	FALSE	9x92nc	0.014	0.006323	outcome	TRUE	reported	68413076	14	0.00178688	454888	1.5e-08	ukb-b-14540	Whole body water mass || id:ukb-b-14540	TRUE	reported	igd	2	TRUE
rs7188009	A	G	A	G	0.00856497	0.0027	0.4044	0.39	FALSE	FALSE	FALSE	9x92nc	0.01	0.7895	outcome	TRUE	reported	81660642	16	0.00126994	454888	1.5e-11	ukb-b-14540	Whole body water mass || id:ukb-b-14540	TRUE	reported	igd	2	TRUE
rs7192870	C	T	C	T	-0.00866933	-0.0045	0.4691	0.45	FALSE	FALSE	FALSE	9x92nc	0.0098	0.6443	outcome	TRUE	reported	14397436	16	0.00126136	454888	6.3e-12	ukb-b-14540	Whole body water mass || id:ukb-b-14540	TRUE	reported	igd	2	TRUE
rs7223535	A	G	A	G	-0.0248584	0.0064	0.270358	0.27	FALSE	FALSE	FALSE	9x92nc	0.0104	0.5382	outcome	TRUE	reported	29211667	17	0.00140176	454888	2.3e-70	ukb-b-14540	Whole body water mass || id:ukb-b-14540	TRUE	reported	igd	2	TRUE
rs7229520	A	G	A	G	-0.0106495	-0.0093	0.66193	0.66	FALSE	FALSE	FALSE	9x92nc	0.0096	0.3352	outcome	TRUE	reported	46516468	18	0.00131979	454888	7.1e-16	ukb-b-14540	Whole body water mass || id:ukb-b-14540	TRUE	reported	igd	2	TRUE
rs724016	G	A	G	A	0.029789	0.0354	0.443675	0.44	FALSE	FALSE	FALSE	9x92nc	0.0092	0.0001202	outcome	TRUE	reported	141105570	3	0.00124851	454888	8e-126	ukb-b-14540	Whole body water mass || id:ukb-b-14540	TRUE	reported	igd	2	TRUE
rs7245864	T	C	T	C	-0.0070871	-0.0156	0.542496	0.53	FALSE	FALSE	FALSE	9x92nc	0.0091	0.08605	outcome	TRUE	reported	38305660	19	0.00125233	454888	1.5e-08	ukb-b-14540	Whole body water mass || id:ukb-b-14540	TRUE	reported	igd	2	TRUE
rs7245985	G	T	G	T	-0.0109026	-0.0025	0.20756	0.2	FALSE	FALSE	FALSE	9x92nc	0.0116	0.8284	outcome	TRUE	reported	30710410	19	0.00153925	454888	1.4e-12	ukb-b-14540	Whole body water mass || id:ukb-b-14540	TRUE	reported	igd	2	TRUE
rs72656010	C	T	C	T	-0.0364409	0.0015	0.132269	0.13	FALSE	FALSE	FALSE	9x92nc	0.0143	0.9179	outcome	TRUE	reported	57122215	8	0.00184289	454888	5e-87	ukb-b-14540	Whole body water mass || id:ukb-b-14540	TRUE	reported	igd	2	TRUE
rs72703409	C	G	C	G	-0.0150512	0.0116	0.065547	0.063	FALSE	TRUE	FALSE	9x92nc	0.0191	0.5446	outcome	TRUE	reported	184225295	4	0.00251173	454888	2.1e-09	ukb-b-14540	Whole body water mass || id:ukb-b-14540	TRUE	reported	igd	2	TRUE
rs72754922	A	G	A	G	-0.0156012	0.0019	0.060955	0.064	FALSE	FALSE	FALSE	9x92nc	0.0188	0.9193	outcome	TRUE	reported	42547714	5	0.00261009	454888	2.3e-09	ukb-b-14540	Whole body water mass || id:ukb-b-14540	TRUE	reported	igd	2	TRUE
rs7280982	A	G	A	G	-0.00886241	0.0292	0.221393	0.23	FALSE	FALSE	FALSE	9x92nc	0.0115	0.01115	outcome	TRUE	reported	37468223	21	0.00150843	454888	4.2e-09	ukb-b-14540	Whole body water mass || id:ukb-b-14540	TRUE	reported	igd	2	TRUE
rs72885917	C	A	C	A	-0.0206378	0.0145	0.247486	0.24	FALSE	FALSE	FALSE	9x92nc	0.0105	0.1674	outcome	TRUE	reported	172416376	2	0.00143435	454888	6.1e-47	ukb-b-14540	Whole body water mass || id:ukb-b-14540	TRUE	reported	igd	2	TRUE
rs7301341	C	T	C	T	-0.0102187	-0.0227	0.326508	0.32	FALSE	FALSE	FALSE	9x92nc	0.0103	0.02766	outcome	TRUE	reported	94083105	12	0.00132585	454888	1.3e-14	ukb-b-14540	Whole body water mass || id:ukb-b-14540	TRUE	reported	igd	2	TRUE
rs73013411	A	C	A	C	0.0130735	0.0049	0.131264	0.13	FALSE	FALSE	FALSE	9x92nc	0.0144	0.7344	outcome	TRUE	reported	164126233	6	0.00184054	454888	1.2e-12	ukb-b-14540	Whole body water mass || id:ukb-b-14540	TRUE	reported	igd	2	TRUE
rs73092108	G	A	G	A	-0.0158109	-0.0085	0.113942	0.11	FALSE	FALSE	FALSE	9x92nc	0.0148	0.5683	outcome	TRUE	reported	233153745	2	0.00194977	454888	5.1e-16	ukb-b-14540	Whole body water mass || id:ukb-b-14540	TRUE	reported	igd	2	TRUE
rs7312646	C	A	C	A	-0.0104626	-0.0055	0.521109	0.51	FALSE	FALSE	FALSE	9x92nc	0.0098	0.5765	outcome	TRUE	reported	102388920	12	0.00126729	454888	1.5e-16	ukb-b-14540	Whole body water mass || id:ukb-b-14540	TRUE	reported	igd	2	TRUE
rs73158212	G	A	G	A	-0.00833599	-0.0133	0.224357	0.2	FALSE	FALSE	FALSE	9x92nc	0.0122	0.2773	outcome	TRUE	reported	148383377	7	0.0015091	454888	3.3e-08	ukb-b-14540	Whole body water mass || id:ukb-b-14540	TRUE	reported	igd	2	TRUE
rs73175572	G	A	G	A	0.0277863	0.0184	0.111718	0.11	FALSE	FALSE	FALSE	9x92nc	0.0155	0.2342	outcome	TRUE	reported	185490184	3	0.00199125	454888	3e-44	ukb-b-14540	Whole body water mass || id:ukb-b-14540	TRUE	reported	igd	2	TRUE
rs73189390	A	G	A	G	-0.00892885	0.0073	0.183758	0.19	FALSE	FALSE	FALSE	9x92nc	0.0116	0.5287	outcome	TRUE	reported	17383170	21	0.00162046	454888	3.6e-08	ukb-b-14540	Whole body water mass || id:ukb-b-14540	TRUE	reported	igd	2	TRUE
rs74048171	A	C	A	C	-0.0102602	0.0072	0.258347	0.26	FALSE	FALSE	FALSE	9x92nc	0.0104	0.4894	outcome	TRUE	reported	2093603	11	0.00142358	454888	5.7e-13	ukb-b-14540	Whole body water mass || id:ukb-b-14540	TRUE	reported	igd	2	TRUE
rs74494415	T	C	T	C	-0.0254488	0.005	0.039748	0.045	FALSE	FALSE	FALSE	9x92nc	0.0242	0.837	outcome	TRUE	reported	74972138	18	0.00321557	454888	2.5e-15	ukb-b-14540	Whole body water mass || id:ukb-b-14540	TRUE	reported	igd	2	TRUE
rs7503332	G	T	G	T	0.00741202	-0.0101	0.481758	0.52	FALSE	FALSE	FALSE	9x92nc	0.01	0.3128	outcome	TRUE	reported	63563513	17	0.00125963	454888	4e-09	ukb-b-14540	Whole body water mass || id:ukb-b-14540	TRUE	reported	igd	2	TRUE
rs7513326	A	G	A	G	-0.00707307	-0.0032	0.508343	0.52	FALSE	FALSE	FALSE	9x92nc	0.0094	0.7324	outcome	TRUE	reported	159895536	1	0.00126028	454888	2e-08	ukb-b-14540	Whole body water mass || id:ukb-b-14540	TRUE	reported	igd	2	TRUE
rs752070	G	A	G	A	0.0113975	-0.0242	0.12629	0.13	FALSE	FALSE	FALSE	9x92nc	0.0143	0.09093	outcome	TRUE	reported	74824970	2	0.00186755	454888	1e-09	ukb-b-14540	Whole body water mass || id:ukb-b-14540	TRUE	reported	igd	2	TRUE
rs7569435	A	C	A	C	0.00837353	-0.0061	0.243927	0.27	FALSE	FALSE	FALSE	9x92nc	0.0104	0.5566	outcome	TRUE	reported	169122145	2	0.00144402	454888	6.7e-09	ukb-b-14540	Whole body water mass || id:ukb-b-14540	TRUE	reported	igd	2	TRUE
rs75786059	G	A	G	A	0.0144401	0.0096	0.174579	0.17	FALSE	FALSE	FALSE	9x92nc	0.0122	0.428	outcome	TRUE	reported	26449327	1	0.00162986	454888	8e-19	ukb-b-14540	Whole body water mass || id:ukb-b-14540	TRUE	reported	igd	2	TRUE
rs76307059	G	C	G	C	-0.0185891	-0.0108	0.04639	0.05	FALSE	TRUE	FALSE	9x92nc	0.0214	0.6139	outcome	TRUE	reported	169000888	6	0.00296032	454888	3.4e-10	ukb-b-14540	Whole body water mass || id:ukb-b-14540	TRUE	reported	igd	2	TRUE
rs76364830	A	G	A	G	-0.0220818	-0.0113	0.063428	0.059	FALSE	FALSE	FALSE	9x92nc	0.0227	0.6191	outcome	TRUE	reported	13372120	8	0.00257545	454888	1e-17	ukb-b-14540	Whole body water mass || id:ukb-b-14540	TRUE	reported	igd	2	TRUE
rs76513770	C	T	C	T	-0.0161409	0.0207	0.128135	0.13	FALSE	FALSE	FALSE	9x92nc	0.0139	0.1362	outcome	TRUE	reported	72505534	16	0.00186298	454888	4.6e-18	ukb-b-14540	Whole body water mass || id:ukb-b-14540	TRUE	reported	igd	2	TRUE
rs76875574	A	C	A	C	-0.0154113	-0.0187	0.053766	0.054	FALSE	FALSE	FALSE	9x92nc	0.022	0.3955	outcome	TRUE	reported	40376098	15	0.00279425	454888	3.5e-08	ukb-b-14540	Whole body water mass || id:ukb-b-14540	TRUE	reported	igd	2	TRUE
rs7706886	A	G	A	G	0.0123907	-0.0056	0.270866	0.26	FALSE	FALSE	FALSE	9x92nc	0.0111	0.6148	outcome	TRUE	reported	32722319	5	0.00142123	454888	2.8e-18	ukb-b-14540	Whole body water mass || id:ukb-b-14540	TRUE	reported	igd	2	TRUE
rs77079139	A	G	A	G	0.0114649	0.0266	0.128592	0.12	FALSE	FALSE	FALSE	9x92nc	0.0138	0.05431	outcome	TRUE	reported	40769698	13	0.0018691	454888	8.6e-10	ukb-b-14540	Whole body water mass || id:ukb-b-14540	TRUE	reported	igd	2	TRUE
rs77093479	G	C	G	C	-0.0106293	0.0185	0.165097	0.17	FALSE	TRUE	FALSE	9x92nc	0.0134	0.1693	outcome	TRUE	reported	79429575	17	0.00169081	454888	3.2e-10	ukb-b-14540	Whole body water mass || id:ukb-b-14540	TRUE	reported	igd	2	TRUE
rs77165542	T	C	T	C	-0.0585617	-0.0517	0.035483	0.037	FALSE	FALSE	FALSE	9x92nc	0.0314	0.1002	outcome	TRUE	reported	430975	2	0.0033895	454888	7e-67	ukb-b-14540	Whole body water mass || id:ukb-b-14540	TRUE	reported	igd	2	TRUE
rs7728690	T	C	T	C	-0.0109995	0.0163	0.38552	0.37	FALSE	FALSE	FALSE	9x92nc	0.0094	0.08438	outcome	TRUE	reported	88411214	5	0.00127508	454888	6.3e-18	ukb-b-14540	Whole body water mass || id:ukb-b-14540	TRUE	reported	igd	2	TRUE
rs7731023	G	A	G	A	0.00861774	0.0213	0.574347	0.59	FALSE	FALSE	FALSE	9x92nc	0.0093	0.02296	outcome	TRUE	reported	36181627	5	0.00125483	454888	6.5e-12	ukb-b-14540	Whole body water mass || id:ukb-b-14540	TRUE	reported	igd	2	TRUE
rs77344209	T	C	T	C	0.00991493	0.0011	0.251608	0.24	FALSE	FALSE	FALSE	9x92nc	0.0113	0.9215	outcome	TRUE	reported	55515277	3	0.00144741	454888	7.4e-12	ukb-b-14540	Whole body water mass || id:ukb-b-14540	TRUE	reported	igd	2	TRUE
rs7740107	A	T	A	T	-0.0293443	-0.0452	0.736358	0.74	FALSE	TRUE	FALSE	9x92nc	0.0103	1.176e-05	outcome	TRUE	reported	130374461	6	0.00140625	454888	1.1e-96	ukb-b-14540	Whole body water mass || id:ukb-b-14540	TRUE	reported	igd	2	TRUE
rs7755185	G	A	G	A	0.00854446	-0.0057	0.311107	0.33	FALSE	FALSE	FALSE	9x92nc	0.0102	0.5808	outcome	TRUE	reported	152339615	6	0.00134085	454888	1.9e-10	ukb-b-14540	Whole body water mass || id:ukb-b-14540	TRUE	reported	igd	2	TRUE
rs7766034	T	C	T	C	-0.00742986	-0.0092	0.426101	0.42	FALSE	FALSE	FALSE	9x92nc	0.0093	0.3207	outcome	TRUE	reported	19753061	6	0.00125749	454888	3.5e-09	ukb-b-14540	Whole body water mass || id:ukb-b-14540	TRUE	reported	igd	2	TRUE
rs77848106	A	C	A	C	-0.00928385	0.0024	0.295518	0.31	FALSE	FALSE	FALSE	9x92nc	0.0099	0.8124	outcome	TRUE	reported	107971673	1	0.00136782	454888	1.1e-11	ukb-b-14540	Whole body water mass || id:ukb-b-14540	TRUE	reported	igd	2	TRUE
rs78378222	G	T	G	T	0.0826709	0.011	0.012278	0.02	FALSE	FALSE	FALSE	9x92nc	0.0392	0.7784	outcome	TRUE	reported	7571752	17	0.00577566	454888	1.8e-46	ukb-b-14540	Whole body water mass || id:ukb-b-14540	TRUE	reported	igd	2	TRUE
rs7843128	C	T	C	T	-0.00852473	0.0089	0.356747	0.36	FALSE	FALSE	FALSE	9x92nc	0.0095	0.3531	outcome	TRUE	reported	22473465	8	0.00130051	454888	5.6e-11	ukb-b-14540	Whole body water mass || id:ukb-b-14540	TRUE	reported	igd	2	TRUE
rs7912286	G	A	G	A	-0.00862348	0.0138	0.601965	0.61	FALSE	FALSE	FALSE	9x92nc	0.0102	0.1765	outcome	TRUE	reported	114693230	10	0.00128294	454888	1.8e-11	ukb-b-14540	Whole body water mass || id:ukb-b-14540	TRUE	reported	igd	2	TRUE
rs7952436	T	C	T	C	-0.03328	0.0159	0.082024	0.075	FALSE	FALSE	FALSE	9x92nc	0.0213	0.4561	outcome	TRUE	reported	67024534	11	0.00226791	454888	9.4e-49	ukb-b-14540	Whole body water mass || id:ukb-b-14540	TRUE	reported	igd	2	TRUE
rs79728014	G	A	G	A	0.00968837	-0.0059	0.149125	0.15	FALSE	FALSE	FALSE	9x92nc	0.0137	0.6676	outcome	TRUE	reported	46062245	11	0.00175176	454888	3.2e-08	ukb-b-14540	Whole body water mass || id:ukb-b-14540	TRUE	reported	igd	2	TRUE
rs798759	G	A	G	A	-0.00965264	-0.0201	0.463632	0.44	FALSE	FALSE	FALSE	9x92nc	0.0092	0.02902	outcome	TRUE	reported	1730299	4	0.00124226	454888	7.8e-15	ukb-b-14540	Whole body water mass || id:ukb-b-14540	TRUE	reported	igd	2	TRUE
rs79883557	T	C	T	C	-0.0175477	-0.0101	0.081615	0.077	FALSE	FALSE	FALSE	9x92nc	0.0176	0.565	outcome	TRUE	reported	68383901	2	0.00226467	454888	9.3e-15	ukb-b-14540	Whole body water mass || id:ukb-b-14540	TRUE	reported	igd	2	TRUE
rs7994814	T	C	T	C	0.0111235	0.0206	0.417055	0.41	FALSE	FALSE	FALSE	9x92nc	0.0112	0.06484	outcome	TRUE	reported	27054201	13	0.00127997	454888	3.6e-18	ukb-b-14540	Whole body water mass || id:ukb-b-14540	TRUE	reported	igd	2	TRUE
rs8002779	A	G	A	G	-0.00754324	0.0014	0.60278	0.58	FALSE	FALSE	FALSE	9x92nc	0.0093	0.8839	outcome	TRUE	reported	92015977	13	0.00126949	454888	2.8e-09	ukb-b-14540	Whole body water mass || id:ukb-b-14540	TRUE	reported	igd	2	TRUE
rs8059189	A	G	A	G	-0.0120055	-0.0203	0.403859	0.39	FALSE	FALSE	FALSE	9x92nc	0.0101	0.04413	outcome	TRUE	reported	86417349	16	0.00130196	454888	2.9e-20	ukb-b-14540	Whole body water mass || id:ukb-b-14540	TRUE	reported	igd	2	TRUE
rs8067974	G	A	G	A	-0.0138365	0.0028	0.32943	0.33	FALSE	FALSE	FALSE	9x92nc	0.0104	0.7893	outcome	TRUE	reported	43232566	17	0.00132823	454888	2.1e-25	ukb-b-14540	Whole body water mass || id:ukb-b-14540	TRUE	reported	igd	2	TRUE
rs8074074	T	C	T	C	0.00951587	0.0211	0.754658	0.72	FALSE	FALSE	FALSE	9x92nc	0.0108	0.05065	outcome	TRUE	reported	17407816	17	0.00145173	454888	5.6e-11	ukb-b-14540	Whole body water mass || id:ukb-b-14540	TRUE	reported	igd	2	TRUE
rs8088739	C	T	C	T	0.0081677	0.0178	0.244489	0.25	FALSE	FALSE	FALSE	9x92nc	0.0107	0.09716	outcome	TRUE	reported	60767088	18	0.00145027	454888	1.8e-08	ukb-b-14540	Whole body water mass || id:ukb-b-14540	TRUE	reported	igd	2	TRUE
rs822549	C	T	C	T	0.0119502	0.0188	0.267423	0.27	FALSE	FALSE	FALSE	9x92nc	0.0111	0.08829	outcome	TRUE	reported	148649180	7	0.00140527	454888	1.8e-17	ukb-b-14540	Whole body water mass || id:ukb-b-14540	TRUE	reported	igd	2	TRUE
rs822688	T	C	T	C	0.0138961	0.0082	0.124156	0.14	FALSE	FALSE	FALSE	9x92nc	0.0134	0.542	outcome	TRUE	reported	53493387	12	0.00192342	454888	5e-13	ukb-b-14540	Whole body water mass || id:ukb-b-14540	TRUE	reported	igd	2	TRUE
rs843374	T	A	T	A	-0.0111379	-0.0176	0.587169	0.59	FALSE	TRUE	FALSE	9x92nc	0.0093	0.05944	outcome	TRUE	reported	183997261	3	0.00126172	454888	1.1e-18	ukb-b-14540	Whole body water mass || id:ukb-b-14540	TRUE	reported	igd	2	TRUE
rs867529	C	G	C	G	0.00997199	-0.0153	0.279426	0.27	FALSE	TRUE	FALSE	9x92nc	0.0104	0.141	outcome	TRUE	reported	88913273	2	0.00137863	454888	4.7e-13	ukb-b-14540	Whole body water mass || id:ukb-b-14540	TRUE	reported	igd	2	TRUE
rs876672	G	A	G	A	-0.0131549	0.0068	0.085365	0.08	FALSE	FALSE	FALSE	9x92nc	0.0184	0.714	outcome	TRUE	reported	81571600	16	0.00223956	454888	4.3e-09	ukb-b-14540	Whole body water mass || id:ukb-b-14540	TRUE	reported	igd	2	TRUE
rs878346	A	G	A	G	-0.0081561	-0.0155	0.366638	0.36	FALSE	FALSE	FALSE	9x92nc	0.0095	0.103	outcome	TRUE	reported	133431092	9	0.00129233	454888	2.8e-10	ukb-b-14540	Whole body water mass || id:ukb-b-14540	TRUE	reported	igd	2	TRUE
rs9291926	G	T	G	T	-0.0122007	0.0082	0.531833	0.51	FALSE	FALSE	FALSE	9x92nc	0.0092	0.37	outcome	TRUE	reported	67599656	5	0.00124539	454888	1.2e-22	ukb-b-14540	Whole body water mass || id:ukb-b-14540	TRUE	reported	igd	2	TRUE
rs9327336	C	T	C	T	0.00868985	0.0208	0.343062	0.34	FALSE	FALSE	FALSE	9x92nc	0.0096	0.02997	outcome	TRUE	reported	123990270	5	0.00130754	454888	3e-11	ukb-b-14540	Whole body water mass || id:ukb-b-14540	TRUE	reported	igd	2	TRUE
rs9350850	C	T	C	T	0.0237416	0.0076	0.079497	0.08	FALSE	FALSE	FALSE	9x92nc	0.017	0.6551	outcome	TRUE	reported	81050236	6	0.00229167	454888	3.8e-25	ukb-b-14540	Whole body water mass || id:ukb-b-14540	TRUE	reported	igd	2	TRUE
rs9380508	T	C	T	C	0.0122335	-0.0014	0.77506	0.79	FALSE	FALSE	FALSE	9x92nc	0.0114	0.9041	outcome	TRUE	reported	35398689	6	0.00148682	454888	1.9e-16	ukb-b-14540	Whole body water mass || id:ukb-b-14540	TRUE	reported	igd	2	TRUE
rs9480933	G	C	G	C	-0.0131432	0.0106	0.349842	0.33	FALSE	TRUE	FALSE	9x92nc	0.0097	0.2747	outcome	TRUE	reported	109671391	6	0.00130061	454888	5.2e-24	ukb-b-14540	Whole body water mass || id:ukb-b-14540	TRUE	reported	igd	2	TRUE
rs9513510	C	G	C	G	-0.010601	-0.0021	0.698905	0.67	FALSE	TRUE	FALSE	9x92nc	0.0097	0.8261	outcome	TRUE	reported	99571922	13	0.00135821	454888	5.9e-15	ukb-b-14540	Whole body water mass || id:ukb-b-14540	TRUE	reported	igd	2	TRUE
rs9588151	T	C	T	C	0.0073684	-0.0076	0.323521	0.34	FALSE	FALSE	FALSE	9x92nc	0.0103	0.4629	outcome	TRUE	reported	111039357	13	0.00134154	454888	4e-08	ukb-b-14540	Whole body water mass || id:ukb-b-14540	TRUE	reported	igd	2	TRUE
rs9634212	A	C	A	C	0.02378	0.0086	0.220687	0.23	FALSE	FALSE	FALSE	9x92nc	0.0115	0.4548	outcome	TRUE	reported	93993266	12	0.00150409	454888	2.6e-56	ukb-b-14540	Whole body water mass || id:ukb-b-14540	TRUE	reported	igd	2	TRUE
rs9654451	T	C	T	C	0.0113532	-0.003	0.128744	0.13	FALSE	FALSE	FALSE	9x92nc	0.0157	0.8503	outcome	TRUE	reported	299543	5	0.00185523	454888	9.4e-10	ukb-b-14540	Whole body water mass || id:ukb-b-14540	TRUE	reported	igd	2	TRUE
rs9788443	C	T	C	T	0.0190806	-0.0058	0.047888	0.04	FALSE	FALSE	FALSE	9x92nc	0.0249	0.8149	outcome	TRUE	reported	23878279	14	0.00292197	454888	6.6e-11	ukb-b-14540	Whole body water mass || id:ukb-b-14540	TRUE	reported	igd	2	TRUE
rs9800418	C	T	C	T	0.00843961	-0.0023	0.244697	0.25	FALSE	FALSE	FALSE	9x92nc	0.0111	0.8329	outcome	TRUE	reported	77641008	5	0.0014511	454888	6e-09	ukb-b-14540	Whole body water mass || id:ukb-b-14540	TRUE	reported	igd	2	TRUE
rs981002	A	T	A	T	-0.0104871	-0.0005	0.267097	0.27	FALSE	TRUE	FALSE	9x92nc	0.0109	0.9666	outcome	TRUE	reported	12881731	4	0.00140453	454888	8.2e-14	ukb-b-14540	Whole body water mass || id:ukb-b-14540	TRUE	reported	igd	2	TRUE
rs9892365	G	A	G	A	-0.0159313	-0.0072	0.670356	0.67	FALSE	FALSE	FALSE	9x92nc	0.0105	0.4955	outcome	TRUE	reported	59491384	17	0.00132537	454888	2.8e-33	ukb-b-14540	Whole body water mass || id:ukb-b-14540	TRUE	reported	igd	2	TRUE
rs9898189	G	C	G	C	-0.00810138	0.0045	0.64449	0.64	FALSE	TRUE	FALSE	9x92nc	0.0098	0.6423	outcome	TRUE	reported	80480516	17	0.00135116	454888	2e-09	ukb-b-14540	Whole body water mass || id:ukb-b-14540	TRUE	reported	igd	2	TRUE
rs9925273	G	A	G	A	-0.0118858	-0.0002	0.181006	0.2	FALSE	FALSE	FALSE	9x92nc	0.0118	0.9838	outcome	TRUE	reported	375900	16	0.0016192	454888	2.1e-13	ukb-b-14540	Whole body water mass || id:ukb-b-14540	TRUE	reported	igd	2	TRUE
rs9951619	G	T	G	T	0.0126803	0.0015	0.767283	0.75	FALSE	FALSE	FALSE	9x92nc	0.0106	0.8912	outcome	TRUE	reported	56882326	18	0.00148481	454888	1.3e-17	ukb-b-14540	Whole body water mass || id:ukb-b-14540	TRUE	reported	igd	2	TRUE
rs9960619	T	C	T	C	0.00970657	-0.0101	0.344313	0.36	FALSE	FALSE	FALSE	9x92nc	0.0095	0.2888	outcome	TRUE	reported	33040095	18	0.00131257	454888	1.4e-13	ukb-b-14540	Whole body water mass || id:ukb-b-14540	TRUE	reported	igd	2	TRUE
rs9985795	C	T	C	T	-0.00729417	0.0074	0.482769	0.49	FALSE	FALSE	FALSE	9x92nc	0.0092	0.419	outcome	TRUE	reported	135213286	4	0.00124607	454888	4.8e-09	ukb-b-14540	Whole body water mass || id:ukb-b-14540	TRUE	reported	igd	2	TRUE

## Sheet: Table S5
Table S5. 397 SNPs represented BWM vs CKDi25
SNP	effect_allele.exposure	other_allele.exposure	effect_allele.outcome	other_allele.outcome	beta.exposure	beta.outcome	eaf.exposure	eaf.outcome	remove	palindromic	ambiguous	id.outcome	se.outcome	pval.outcome	outcome	mr_keep.outcome	pval_origin.outcome	pos.exposure	chr.exposure	se.exposure	samplesize.exposure	pval.exposure	id.exposure	exposure	mr_keep.exposure	pval_origin.exposure	data_source.exposure	action	mr_keep	samplesize.outcome
rs10020631	A	G	A	G	-0.00846842	-0.00803217	0.247997	0.25	FALSE	FALSE	FALSE	XpNS6D	0.0157	0.6106	outcome	TRUE	reported	69353863	4	0.00144448	454888	4.6e-09	ukb-b-14540	Whole body water mass || id:ukb-b-14540	TRUE	reported	igd	2	TRUE
rs1008158	G	A	G	A	0.00866064	0.0324199	0.341738	0.38	FALSE	FALSE	FALSE	XpNS6D	0.0132	0.01472	outcome	TRUE	reported	113828811	9	0.00131945	454888	5.2e-11	ukb-b-14540	Whole body water mass || id:ukb-b-14540	TRUE	reported	igd	2	TRUE
rs10119967	C	A	C	A	0.015656	0.0187752	0.204094	0.22	FALSE	FALSE	FALSE	XpNS6D	0.0188	0.3199	outcome	TRUE	reported	99268421	9	0.00154697	454888	4.5e-24	ukb-b-14540	Whole body water mass || id:ukb-b-14540	TRUE	reported	igd	2	TRUE
rs10172196	A	G	A	G	0.0105971	0.0123237	0.305521	0.29	FALSE	FALSE	FALSE	XpNS6D	0.0141	0.3834	outcome	TRUE	reported	36780549	2	0.00134895	454888	4e-15	ukb-b-14540	Whole body water mass || id:ukb-b-14540	TRUE	reported	igd	2	TRUE
rs10202845	G	A	G	A	-0.0175683	0.0362491	0.113295	0.12	FALSE	FALSE	FALSE	XpNS6D	0.0197	0.06388	outcome	TRUE	reported	42575820	2	0.00197588	454888	6e-19	ukb-b-14540	Whole body water mass || id:ukb-b-14540	TRUE	reported	igd	2	TRUE
rs10222924	G	A	G	A	-0.00957974	-0.0332413	0.699345	0.69	FALSE	FALSE	FALSE	XpNS6D	0.0141	0.01866	outcome	TRUE	reported	49016761	4	0.00135919	454888	1.8e-12	ukb-b-14540	Whole body water mass || id:ukb-b-14540	TRUE	reported	igd	2	TRUE
rs10226050	G	A	G	A	0.00840556	-0.000299955	0.456791	0.45	FALSE	FALSE	FALSE	XpNS6D	0.0129	0.9805	outcome	TRUE	reported	8061334	7	0.00124853	454888	1.7e-11	ukb-b-14540	Whole body water mass || id:ukb-b-14540	TRUE	reported	igd	2	TRUE
rs10248298	A	C	A	C	0.0113105	0.00985132	0.365931	0.38	FALSE	FALSE	FALSE	XpNS6D	0.0131	0.4522	outcome	TRUE	reported	121963813	7	0.00128882	454888	1.7e-18	ukb-b-14540	Whole body water mass || id:ukb-b-14540	TRUE	reported	igd	2	TRUE
rs10269774	A	G	A	G	0.0259375	0.00667765	0.32642	0.33	FALSE	FALSE	FALSE	XpNS6D	0.0136	0.6233	outcome	TRUE	reported	92253972	7	0.0013259	454888	3.2e-85	ukb-b-14540	Whole body water mass || id:ukb-b-14540	TRUE	reported	igd	2	TRUE
rs10282707	T	C	T	C	0.00797633	-0.00280393	0.397079	0.39	FALSE	FALSE	FALSE	XpNS6D	0.0164	0.8632	outcome	TRUE	reported	17911038	7	0.00126995	454888	3.4e-10	ukb-b-14540	Whole body water mass || id:ukb-b-14540	TRUE	reported	igd	2	TRUE
rs10283100	G	A	G	A	0.0276905	0.00863719	0.94451	0.94	FALSE	FALSE	FALSE	XpNS6D	0.0276	0.7553	outcome	TRUE	reported	120596023	8	0.00271907	454888	2.3e-24	ukb-b-14540	Whole body water mass || id:ukb-b-14540	TRUE	reported	igd	2	TRUE
rs10434434	C	A	C	A	-0.0139959	-0.00935609	0.148025	0.13	FALSE	FALSE	FALSE	XpNS6D	0.0189	0.6203	outcome	TRUE	reported	54271611	4	0.00175472	454888	1.5e-15	ukb-b-14540	Whole body water mass || id:ukb-b-14540	TRUE	reported	igd	2	TRUE
rs1043801	A	G	A	G	0.0148958	0.00588266	0.057883	0.06	FALSE	FALSE	FALSE	XpNS6D	0.0279	0.8317	outcome	TRUE	reported	47552527	21	0.00268231	454888	2.8e-08	ukb-b-14540	Whole body water mass || id:ukb-b-14540	TRUE	reported	igd	2	TRUE
rs10498672	G	C	G	C	0.0103548	-0.0135084	0.175573	0.18	FALSE	TRUE	FALSE	XpNS6D	0.0207	0.5118	outcome	TRUE	reported	7797840	6	0.00162795	454888	2e-10	ukb-b-14540	Whole body water mass || id:ukb-b-14540	TRUE	reported	igd	2	TRUE
rs10511111	C	T	C	T	0.00858944	0.00220242	0.30942	0.31	FALSE	FALSE	FALSE	XpNS6D	0.0138	0.872	outcome	TRUE	reported	80599757	3	0.00134379	454888	1.6e-10	ukb-b-14540	Whole body water mass || id:ukb-b-14540	TRUE	reported	igd	2	TRUE
rs1055332	A	T	A	T	-0.00986521	-0.00230265	0.374309	0.36	FALSE	TRUE	FALSE	XpNS6D	0.0133	0.8626	outcome	TRUE	reported	107348625	12	0.00128194	454888	1.4e-14	ukb-b-14540	Whole body water mass || id:ukb-b-14540	TRUE	reported	igd	2	TRUE
rs1056747	G	A	G	A	-0.00831052	-0.00945516	0.411692	0.41	FALSE	FALSE	FALSE	XpNS6D	0.013	0.4649	outcome	TRUE	reported	35690102	9	0.00126354	454888	4.8e-11	ukb-b-14540	Whole body water mass || id:ukb-b-14540	TRUE	reported	igd	2	TRUE
rs10748128	T	G	T	G	0.0120874	0.0180364	0.344614	0.38	FALSE	FALSE	FALSE	XpNS6D	0.0165	0.2742	outcome	TRUE	reported	69827658	12	0.00130804	454888	2.4e-20	ukb-b-14540	Whole body water mass || id:ukb-b-14540	TRUE	reported	igd	2	TRUE
rs10770705	C	A	C	A	-0.00810245	-0.00279609	0.662809	0.65	FALSE	FALSE	FALSE	XpNS6D	0.0136	0.8366	outcome	TRUE	reported	20857467	12	0.00131388	454888	7e-10	ukb-b-14540	Whole body water mass || id:ukb-b-14540	TRUE	reported	igd	2	TRUE
rs10775348	G	A	G	A	0.0129555	-0.00895974	0.703666	0.72	FALSE	FALSE	FALSE	XpNS6D	0.0143	0.5278	outcome	TRUE	reported	88806348	16	0.00136689	454888	2.6e-21	ukb-b-14540	Whole body water mass || id:ukb-b-14540	TRUE	reported	igd	2	TRUE
rs10775406	G	A	G	A	-0.00950937	-0.00816656	0.759762	0.74	FALSE	FALSE	FALSE	XpNS6D	0.0178	0.645	outcome	TRUE	reported	46197755	17	0.00145675	454888	6.7e-11	ukb-b-14540	Whole body water mass || id:ukb-b-14540	TRUE	reported	igd	2	TRUE
rs10780905	A	G	A	G	-0.00984303	-0.016841	0.588114	0.55	FALSE	FALSE	FALSE	XpNS6D	0.013	0.1978	outcome	TRUE	reported	90841066	9	0.00127462	454888	1.1e-14	ukb-b-14540	Whole body water mass || id:ukb-b-14540	TRUE	reported	igd	2	TRUE
rs10803955	G	A	G	A	-0.010931	-0.0295588	0.507636	0.53	FALSE	FALSE	FALSE	XpNS6D	0.0129	0.02209	outcome	TRUE	reported	183228114	2	0.00123749	454888	1e-18	ukb-b-14540	Whole body water mass || id:ukb-b-14540	TRUE	reported	igd	2	TRUE
rs10843397	T	C	T	C	0.00931442	0.00429078	0.241787	0.27	FALSE	FALSE	FALSE	XpNS6D	0.0145	0.7644	outcome	TRUE	reported	29529523	12	0.00144899	454888	1.3e-10	ukb-b-14540	Whole body water mass || id:ukb-b-14540	TRUE	reported	igd	2	TRUE
rs10848288	T	C	T	C	-0.00762647	0.00239712	0.303806	0.3	FALSE	FALSE	FALSE	XpNS6D	0.0142	0.866	outcome	TRUE	reported	131600054	12	0.00135477	454888	1.8e-08	ukb-b-14540	Whole body water mass || id:ukb-b-14540	TRUE	reported	igd	2	TRUE
rs10868219	G	A	G	A	-0.00757765	-0.013607	0.282475	0.28	FALSE	FALSE	FALSE	XpNS6D	0.0143	0.3393	outcome	TRUE	reported	87246283	9	0.0013844	454888	4.4e-08	ukb-b-14540	Whole body water mass || id:ukb-b-14540	TRUE	reported	igd	2	TRUE
rs10870597	G	A	G	A	-0.0103894	0.012275	0.235371	0.24	FALSE	FALSE	FALSE	XpNS6D	0.0152	0.4181	outcome	TRUE	reported	114999636	13	0.00146923	454888	1.5e-12	ukb-b-14540	Whole body water mass || id:ukb-b-14540	TRUE	reported	igd	2	TRUE
rs10899736	A	G	A	G	-0.0102358	0.00439035	0.439883	0.44	FALSE	FALSE	FALSE	XpNS6D	0.0128	0.729	outcome	TRUE	reported	50546925	7	0.00125318	454888	3.1e-16	ukb-b-14540	Whole body water mass || id:ukb-b-14540	TRUE	reported	igd	2	TRUE
rs10925635	C	A	C	A	0.00865828	0.00300451	0.643282	0.65	FALSE	FALSE	FALSE	XpNS6D	0.0134	0.8252	outcome	TRUE	reported	235573486	1	0.00128973	454888	1.9e-11	ukb-b-14540	Whole body water mass || id:ukb-b-14540	TRUE	reported	igd	2	TRUE
rs10945541	G	A	G	A	-0.00906348	0.0151136	0.664784	0.67	FALSE	FALSE	FALSE	XpNS6D	0.0136	0.2676	outcome	TRUE	reported	158740218	6	0.00131432	454888	5.3e-12	ukb-b-14540	Whole body water mass || id:ukb-b-14540	TRUE	reported	igd	2	TRUE
rs10979612	C	T	C	T	0.0184959	0.002002	0.07294	0.09	FALSE	FALSE	FALSE	XpNS6D	0.0231	0.9314	outcome	TRUE	reported	111687379	9	0.00239111	454888	1e-14	ukb-b-14540	Whole body water mass || id:ukb-b-14540	TRUE	reported	igd	2	TRUE
rs10995366	A	G	A	G	-0.00966897	0.0114344	0.251204	0.27	FALSE	FALSE	FALSE	XpNS6D	0.0182	0.532	outcome	TRUE	reported	52772113	10	0.00144211	454888	2e-11	ukb-b-14540	Whole body water mass || id:ukb-b-14540	TRUE	reported	igd	2	TRUE
rs11001399	C	A	C	A	-0.0111679	-0.0166604	0.559137	0.56	FALSE	FALSE	FALSE	XpNS6D	0.016	0.2945	outcome	TRUE	reported	77221744	10	0.00125733	454888	6.6e-19	ukb-b-14540	Whole body water mass || id:ukb-b-14540	TRUE	reported	igd	2	TRUE
rs11014285	A	G	A	G	0.0193094	0.026155	0.16528	0.14	FALSE	FALSE	FALSE	XpNS6D	0.0231	0.2568	outcome	TRUE	reported	25178864	10	0.00169593	454888	4.9e-30	ukb-b-14540	Whole body water mass || id:ukb-b-14540	TRUE	reported	igd	2	TRUE
rs11042725	A	C	A	C	-0.0118518	-0.000900405	0.48847	0.46	FALSE	FALSE	FALSE	XpNS6D	0.0157	0.9545	outcome	TRUE	reported	10325325	11	0.0012431	454888	1.5e-21	ukb-b-14540	Whole body water mass || id:ukb-b-14540	TRUE	reported	igd	2	TRUE
rs11049684	T	C	T	C	-0.0104641	-0.0036065	0.298826	0.3	FALSE	FALSE	FALSE	XpNS6D	0.0175	0.8385	outcome	TRUE	reported	28665359	12	0.00135702	454888	1.2e-14	ukb-b-14540	Whole body water mass || id:ukb-b-14540	TRUE	reported	igd	2	TRUE
rs11052457	T	A	T	A	0.0224715	0.025523	0.03804	0.06	FALSE	TRUE	FALSE	XpNS6D	0.0315	0.4162	outcome	TRUE	reported	33268956	12	0.00324855	454888	4.6e-12	ukb-b-14540	Whole body water mass || id:ukb-b-14540	TRUE	reported	igd	2	TRUE
rs11065015	T	C	T	C	-0.0283953	0.0519281	0.027212	0.03	FALSE	FALSE	FALSE	XpNS6D	0.0503	0.3021	outcome	TRUE	reported	120520863	12	0.00389235	454888	3e-13	ukb-b-14540	Whole body water mass || id:ukb-b-14540	TRUE	reported	igd	2	TRUE
rs11071182	G	A	G	A	0.013419	0.0470916	0.870449	0.85	FALSE	FALSE	FALSE	XpNS6D	0.0242	0.05172	outcome	TRUE	reported	55644676	15	0.00186304	454888	5.9e-13	ukb-b-14540	Whole body water mass || id:ukb-b-14540	TRUE	reported	igd	2	TRUE
rs111365325	T	C	T	C	-0.0145673	-0.0127813	0.231327	0.22	FALSE	FALSE	FALSE	XpNS6D	0.0189	0.4994	outcome	TRUE	reported	170865229	5	0.00147518	454888	5.3e-23	ukb-b-14540	Whole body water mass || id:ukb-b-14540	TRUE	reported	igd	2	TRUE
rs11142700	C	T	C	T	-0.00797198	-0.00905884	0.408313	0.4	FALSE	FALSE	FALSE	XpNS6D	0.0161	0.5684	outcome	TRUE	reported	73757155	9	0.00126882	454888	3.3e-10	ukb-b-14540	Whole body water mass || id:ukb-b-14540	TRUE	reported	igd	2	TRUE
rs111598585	T	C	T	C	-0.00850062	-0.00893984	0.208544	0.21	FALSE	FALSE	FALSE	XpNS6D	0.0192	0.6436	outcome	TRUE	reported	171635471	4	0.00153299	454888	2.9e-08	ukb-b-14540	Whole body water mass || id:ukb-b-14540	TRUE	reported	igd	2	TRUE
rs112069922	T	C	T	C	-0.0264814	-0.0349021	0.048173	0.05	FALSE	FALSE	FALSE	XpNS6D	0.039	0.371	outcome	TRUE	reported	1034997	4	0.00292882	454888	1.5e-19	ukb-b-14540	Whole body water mass || id:ukb-b-14540	TRUE	reported	igd	2	TRUE
rs11217843	G	A	G	A	-0.0126681	-0.0163654	0.162675	0.17	FALSE	FALSE	FALSE	XpNS6D	0.0169	0.3336	outcome	TRUE	reported	120239937	11	0.00168553	454888	5.7e-14	ukb-b-14540	Whole body water mass || id:ukb-b-14540	TRUE	reported	igd	2	TRUE
rs11240565	T	C	T	C	0.012728	0.00737275	0.398371	0.43	FALSE	FALSE	FALSE	XpNS6D	0.0129	0.5702	outcome	TRUE	reported	205722958	1	0.0012641	454888	7.6e-24	ukb-b-14540	Whole body water mass || id:ukb-b-14540	TRUE	reported	igd	2	TRUE
rs11243202	C	T	C	T	0.0183429	0.0288111	0.485929	0.47	FALSE	FALSE	FALSE	XpNS6D	0.0128	0.02448	outcome	TRUE	reported	7719065	6	0.00124565	454888	4.4e-49	ukb-b-14540	Whole body water mass || id:ukb-b-14540	TRUE	reported	igd	2	TRUE
rs112544217	T	C	T	C	-0.0263527	0.00149888	0.02215	0.02	FALSE	FALSE	FALSE	XpNS6D	0.064	0.9817	outcome	TRUE	reported	20222686	2	0.00431443	454888	1e-09	ukb-b-14540	Whole body water mass || id:ukb-b-14540	TRUE	reported	igd	2	TRUE
rs112560164	A	G	A	G	0.0131091	0.0102473	0.190613	0.17	FALSE	FALSE	FALSE	XpNS6D	0.021	0.6272	outcome	TRUE	reported	93112924	14	0.0015893	454888	1.6e-16	ukb-b-14540	Whole body water mass || id:ukb-b-14540	TRUE	reported	igd	2	TRUE
rs112758380	A	G	A	G	0.0171357	-0.00964638	0.056833	0.09	FALSE	FALSE	FALSE	XpNS6D	0.0246	0.6959	outcome	TRUE	reported	14296329	11	0.0026999	454888	2.2e-10	ukb-b-14540	Whole body water mass || id:ukb-b-14540	TRUE	reported	igd	2	TRUE
rs112957890	G	A	G	A	0.00961824	-0.0228372	0.264851	0.25	FALSE	FALSE	FALSE	XpNS6D	0.0185	0.218	outcome	TRUE	reported	36220876	14	0.00142641	454888	1.6e-11	ukb-b-14540	Whole body water mass || id:ukb-b-14540	TRUE	reported	igd	2	TRUE
rs113619763	T	A	T	A	0.0171088	0.0609184	0.062481	0.06	FALSE	TRUE	FALSE	XpNS6D	0.0372	0.1016	outcome	TRUE	reported	46399175	22	0.00258287	454888	3.5e-11	ukb-b-14540	Whole body water mass || id:ukb-b-14540	TRUE	reported	igd	2	TRUE
rs113978196	A	G	A	G	-0.00814629	-0.0359381	0.251402	0.24	FALSE	FALSE	FALSE	XpNS6D	0.0184	0.05197	outcome	TRUE	reported	75916965	15	0.00143607	454888	1.4e-08	ukb-b-14540	Whole body water mass || id:ukb-b-14540	TRUE	reported	igd	2	TRUE
rs114949263	C	T	C	T	-0.0132231	0.0299439	0.111778	0.11	FALSE	FALSE	FALSE	XpNS6D	0.0254	0.2383	outcome	TRUE	reported	150498245	7	0.0019796	454888	2.4e-11	ukb-b-14540	Whole body water mass || id:ukb-b-14540	TRUE	reported	igd	2	TRUE
rs115179432	G	A	G	A	-0.0213441	-0.022055	0.071971	0.07	FALSE	FALSE	FALSE	XpNS6D	0.0317	0.4844	outcome	TRUE	reported	33348679	2	0.0024111	454888	8.6e-19	ukb-b-14540	Whole body water mass || id:ukb-b-14540	TRUE	reported	igd	2	TRUE
rs11545482	T	C	T	C	-0.0317309	0.0481233	0.020452	0.02	FALSE	FALSE	FALSE	XpNS6D	0.0589	0.4136	outcome	TRUE	reported	70315987	2	0.00437305	454888	4e-13	ukb-b-14540	Whole body water mass || id:ukb-b-14540	TRUE	reported	igd	2	TRUE
rs11578046	A	G	A	G	-0.0130124	-0.00420884	0.326562	0.32	FALSE	FALSE	FALSE	XpNS6D	0.0136	0.7608	outcome	TRUE	reported	23425139	1	0.00132136	454888	7e-23	ukb-b-14540	Whole body water mass || id:ukb-b-14540	TRUE	reported	igd	2	TRUE
rs11588850	G	A	G	A	-0.00990108	0.00240288	0.169932	0.18	FALSE	FALSE	FALSE	XpNS6D	0.0208	0.9084	outcome	TRUE	reported	227927242	1	0.00165419	454888	2.2e-09	ukb-b-14540	Whole body water mass || id:ukb-b-14540	TRUE	reported	igd	2	TRUE
rs11593630	T	C	T	C	-0.00886631	0.00429078	0.352985	0.35	FALSE	FALSE	FALSE	XpNS6D	0.0165	0.7944	outcome	TRUE	reported	120491506	10	0.0013004	454888	9.2e-12	ukb-b-14540	Whole body water mass || id:ukb-b-14540	TRUE	reported	igd	2	TRUE
rs11616283	C	T	C	T	0.011357	0.0160278	0.139891	0.14	FALSE	FALSE	FALSE	XpNS6D	0.0229	0.4855	outcome	TRUE	reported	21493853	13	0.00182482	454888	4.9e-10	ukb-b-14540	Whole body water mass || id:ukb-b-14540	TRUE	reported	igd	2	TRUE
rs116165844	T	G	T	G	-0.0105799	-0.0621946	0.137471	0.13	FALSE	FALSE	FALSE	XpNS6D	0.0241	0.009982	outcome	TRUE	reported	62610556	20	0.00181023	454888	5.1e-09	ukb-b-14540	Whole body water mass || id:ukb-b-14540	TRUE	reported	igd	2	TRUE
rs116337081	T	C	T	C	0.014364	0.022055	0.070086	0.08	FALSE	FALSE	FALSE	XpNS6D	0.0236	0.3482	outcome	TRUE	reported	183954625	2	0.00243355	454888	3.6e-09	ukb-b-14540	Whole body water mass || id:ukb-b-14540	TRUE	reported	igd	2	TRUE
rs11648796	G	A	G	A	0.0154755	0.0448928	0.231567	0.27	FALSE	FALSE	FALSE	XpNS6D	0.0185	0.01523	outcome	TRUE	reported	792190	16	0.00154658	454888	1.4e-23	ukb-b-14540	Whole body water mass || id:ukb-b-14540	TRUE	reported	igd	2	TRUE
rs11663903	A	G	A	G	0.00764074	-0.0134906	0.429038	0.41	FALSE	FALSE	FALSE	XpNS6D	0.0161	0.3995	outcome	TRUE	reported	32762592	18	0.00126254	454888	1.4e-09	ukb-b-14540	Whole body water mass || id:ukb-b-14540	TRUE	reported	igd	2	TRUE
rs1168768	T	C	T	C	0.022083	0.0100493	0.975043	0.97	FALSE	FALSE	FALSE	XpNS6D	0.0517	0.8465	outcome	TRUE	reported	66509650	12	0.00398005	454888	2.9e-08	ukb-b-14540	Whole body water mass || id:ukb-b-14540	TRUE	reported	igd	2	TRUE
rs11689727	A	C	A	C	-0.0110477	0.0420053	0.33141	0.32	FALSE	FALSE	FALSE	XpNS6D	0.0169	0.01293	outcome	TRUE	reported	25458100	2	0.00131899	454888	5.5e-17	ukb-b-14540	Whole body water mass || id:ukb-b-14540	TRUE	reported	igd	2	TRUE
rs11712872	A	G	A	G	0.0167089	0.0539198	0.115371	0.1	FALSE	FALSE	FALSE	XpNS6D	0.021	0.0103	outcome	TRUE	reported	52835514	3	0.00194134	454888	7.5e-18	ukb-b-14540	Whole body water mass || id:ukb-b-14540	TRUE	reported	igd	2	TRUE
rs117451679	G	A	G	A	0.0127918	0.0403013	0.106085	0.11	FALSE	FALSE	FALSE	XpNS6D	0.0259	0.1191	outcome	TRUE	reported	17245591	12	0.00204907	454888	4.3e-10	ukb-b-14540	Whole body water mass || id:ukb-b-14540	TRUE	reported	igd	2	TRUE
rs117543413	T	C	T	C	-0.0382605	0.114578	0.017523	0.01	FALSE	FALSE	FALSE	XpNS6D	0.0588	0.0513	outcome	TRUE	reported	79543740	10	0.00478786	454888	1.3e-15	ukb-b-14540	Whole body water mass || id:ukb-b-14540	TRUE	reported	igd	2	TRUE
rs1176314	G	T	G	T	-0.00731525	-0.00707491	0.550289	0.55	FALSE	FALSE	FALSE	XpNS6D	0.0134	0.5963	outcome	TRUE	reported	81221014	13	0.00125953	454888	6.3e-09	ukb-b-14540	Whole body water mass || id:ukb-b-14540	TRUE	reported	igd	2	TRUE
rs11778491	C	G	C	G	-0.0130386	0.027226	0.251876	0.25	FALSE	TRUE	FALSE	XpNS6D	0.0146	0.06226	outcome	TRUE	reported	120451362	8	0.00143222	454888	8.7e-20	ukb-b-14540	Whole body water mass || id:ukb-b-14540	TRUE	reported	igd	2	TRUE
rs11785562	A	G	A	G	0.0116752	0.0153811	0.200548	0.2	FALSE	FALSE	FALSE	XpNS6D	0.0198	0.4337	outcome	TRUE	reported	23391493	8	0.00156974	454888	1e-13	ukb-b-14540	Whole body water mass || id:ukb-b-14540	TRUE	reported	igd	2	TRUE
rs11794152	G	A	G	A	0.0104416	0.0136933	0.415088	0.4	FALSE	FALSE	FALSE	XpNS6D	0.0131	0.2969	outcome	TRUE	reported	23345347	9	0.0012649	454888	1.5e-16	ukb-b-14540	Whole body water mass || id:ukb-b-14540	TRUE	reported	igd	2	TRUE
rs117944670	C	T	C	T	-0.0157461	0.0367677	0.053207	0.05	FALSE	FALSE	FALSE	XpNS6D	0.0282	0.1918	outcome	TRUE	reported	98645695	10	0.00277058	454888	1.3e-08	ukb-b-14540	Whole body water mass || id:ukb-b-14540	TRUE	reported	igd	2	TRUE
rs1179905	G	A	G	A	0.0101297	0.0452066	0.195094	0.22	FALSE	FALSE	FALSE	XpNS6D	0.0158	0.004313	outcome	TRUE	reported	90322922	6	0.00157327	454888	1.2e-10	ukb-b-14540	Whole body water mass || id:ukb-b-14540	TRUE	reported	igd	2	TRUE
rs118173451	C	T	C	T	-0.0286604	0.00662188	0.016152	0.02	FALSE	FALSE	FALSE	XpNS6D	0.0496	0.8941	outcome	TRUE	reported	28356600	22	0.00502759	454888	1.2e-08	ukb-b-14540	Whole body water mass || id:ukb-b-14540	TRUE	reported	igd	2	TRUE
rs11833839	T	C	T	C	0.0164184	0.0041912	0.056921	0.08	FALSE	FALSE	FALSE	XpNS6D	0.0257	0.8702	outcome	TRUE	reported	132560957	12	0.00268705	454888	1e-09	ukb-b-14540	Whole body water mass || id:ukb-b-14540	TRUE	reported	igd	2	TRUE
rs11880992	A	G	A	G	0.0139183	-0.00672255	0.408454	0.41	FALSE	FALSE	FALSE	XpNS6D	0.0129	0.6042	outcome	TRUE	reported	2176403	19	0.00126883	454888	5.4e-28	ukb-b-14540	Whole body water mass || id:ukb-b-14540	TRUE	reported	igd	2	TRUE
rs11925245	G	A	G	A	-0.00992692	-0.0110388	0.182851	0.19	FALSE	FALSE	FALSE	XpNS6D	0.0165	0.5052	outcome	TRUE	reported	114183579	3	0.00162309	454888	9.6e-10	ukb-b-14540	Whole body water mass || id:ukb-b-14540	TRUE	reported	igd	2	TRUE
rs11997525	A	T	A	T	0.0154468	0.0321767	0.167033	0.18	FALSE	TRUE	FALSE	XpNS6D	0.0166	0.05335	outcome	TRUE	reported	49401982	8	0.00166813	454888	2e-20	ukb-b-14540	Whole body water mass || id:ukb-b-14540	TRUE	reported	igd	2	TRUE
rs12041740	A	G	A	G	-0.0148006	-0.00310481	0.739858	0.74	FALSE	FALSE	FALSE	XpNS6D	0.0183	0.8653	outcome	TRUE	reported	11236524	1	0.00141075	454888	9.5e-26	ukb-b-14540	Whole body water mass || id:ukb-b-14540	TRUE	reported	igd	2	TRUE
rs12072845	A	G	A	G	-0.0138803	-0.0125788	0.394694	0.34	FALSE	FALSE	FALSE	XpNS6D	0.0167	0.4519	outcome	TRUE	reported	214630757	1	0.0012684	454888	7.2e-28	ukb-b-14540	Whole body water mass || id:ukb-b-14540	TRUE	reported	igd	2	TRUE
rs12095997	T	C	T	C	0.0225314	-0.00170145	0.089261	0.1	FALSE	FALSE	FALSE	XpNS6D	0.0214	0.9381	outcome	TRUE	reported	51391845	1	0.00217074	454888	3.1e-25	ukb-b-14540	Whole body water mass || id:ukb-b-14540	TRUE	reported	igd	2	TRUE
rs12119249	T	C	T	C	-0.0119302	0.0473606	0.126522	0.12	FALSE	FALSE	FALSE	XpNS6D	0.0243	0.05158	outcome	TRUE	reported	150469480	1	0.00186673	454888	1.6e-10	ukb-b-14540	Whole body water mass || id:ukb-b-14540	TRUE	reported	igd	2	TRUE
rs12146350	G	C	G	C	-0.00799159	-0.0209784	0.60171	0.58	FALSE	TRUE	FALSE	XpNS6D	0.0159	0.1866	outcome	TRUE	reported	22843111	10	0.00127358	454888	3.5e-10	ukb-b-14540	Whole body water mass || id:ukb-b-14540	TRUE	reported	igd	2	TRUE
rs12156265	A	G	A	G	0.00801437	-0.00501254	0.590472	0.56	FALSE	FALSE	FALSE	XpNS6D	0.0164	0.7576	outcome	TRUE	reported	144848756	8	0.00126711	454888	2.5e-10	ukb-b-14540	Whole body water mass || id:ukb-b-14540	TRUE	reported	igd	2	TRUE
rs12188627	G	A	G	A	-0.0105586	0.0212236	0.487748	0.48	FALSE	FALSE	FALSE	XpNS6D	0.0157	0.1771	outcome	TRUE	reported	60720682	5	0.00124224	454888	1.9e-17	ukb-b-14540	Whole body water mass || id:ukb-b-14540	TRUE	reported	igd	2	TRUE
rs12200061	A	G	A	G	-0.00765031	0.00628024	0.405335	0.41	FALSE	FALSE	FALSE	XpNS6D	0.013	0.6261	outcome	TRUE	reported	83487443	6	0.00126533	454888	1.5e-09	ukb-b-14540	Whole body water mass || id:ukb-b-14540	TRUE	reported	igd	2	TRUE
rs12209223	A	C	A	C	0.0149413	-0.000500125	0.101304	0.11	FALSE	FALSE	FALSE	XpNS6D	0.0261	0.9853	outcome	TRUE	reported	76164589	6	0.00206431	454888	4.6e-13	ukb-b-14540	Whole body water mass || id:ukb-b-14540	TRUE	reported	igd	2	TRUE
rs12216497	T	C	T	C	-0.0115289	-0.00551518	0.561041	0.58	FALSE	FALSE	FALSE	XpNS6D	0.0129	0.6691	outcome	TRUE	reported	19028623	6	0.00125167	454888	3.2e-20	ukb-b-14540	Whole body water mass || id:ukb-b-14540	TRUE	reported	igd	2	TRUE
rs12533548	G	A	G	A	0.00794633	0.00040008	0.651399	0.68	FALSE	FALSE	FALSE	XpNS6D	0.0169	0.98	outcome	TRUE	reported	148660579	7	0.00130933	454888	1.3e-09	ukb-b-14540	Whole body water mass || id:ukb-b-14540	TRUE	reported	igd	2	TRUE
rs12657771	A	G	A	G	-0.0136175	0.00169856	0.43867	0.44	FALSE	FALSE	FALSE	XpNS6D	0.0158	0.9134	outcome	TRUE	reported	36787962	5	0.00125734	454888	2.5e-27	ukb-b-14540	Whole body water mass || id:ukb-b-14540	TRUE	reported	igd	2	TRUE
rs12679359	T	G	T	G	-0.0140495	-0.018164	0.136901	0.15	FALSE	FALSE	FALSE	XpNS6D	0.0188	0.3329	outcome	TRUE	reported	130724556	8	0.00181007	454888	8.4e-15	ukb-b-14540	Whole body water mass || id:ukb-b-14540	TRUE	reported	igd	2	TRUE
rs1268947	C	G	C	G	0.0121252	0.0037928	0.125502	0.14	FALSE	TRUE	FALSE	XpNS6D	0.0227	0.8676	outcome	TRUE	reported	121132631	10	0.00187989	454888	1.1e-10	ukb-b-14540	Whole body water mass || id:ukb-b-14540	TRUE	reported	igd	2	TRUE
rs12694042	T	C	T	C	-0.00830698	0.00588266	0.501754	0.5	FALSE	FALSE	FALSE	XpNS6D	0.0157	0.7076	outcome	TRUE	reported	207029825	2	0.00124451	454888	2.5e-11	ukb-b-14540	Whole body water mass || id:ukb-b-14540	TRUE	reported	igd	2	TRUE
rs12713004	G	A	G	A	0.017239	0.016841	0.724926	0.73	FALSE	FALSE	FALSE	XpNS6D	0.0181	0.353	outcome	TRUE	reported	23896049	2	0.00138913	454888	2.3e-35	ukb-b-14540	Whole body water mass || id:ukb-b-14540	TRUE	reported	igd	2	TRUE
rs12764498	C	T	C	T	-0.0153389	0.0224501	0.117518	0.12	FALSE	FALSE	FALSE	XpNS6D	0.0244	0.3555	outcome	TRUE	reported	5042294	10	0.0019433	454888	2.9e-15	ukb-b-14540	Whole body water mass || id:ukb-b-14540	TRUE	reported	igd	2	TRUE
rs12820906	G	A	G	A	0.011868	0.0136933	0.247202	0.26	FALSE	FALSE	FALSE	XpNS6D	0.0146	0.3475	outcome	TRUE	reported	123493123	12	0.00144344	454888	2e-16	ukb-b-14540	Whole body water mass || id:ukb-b-14540	TRUE	reported	igd	2	TRUE
rs12889702	C	A	C	A	0.00930794	0.00783058	0.312847	0.32	FALSE	FALSE	FALSE	XpNS6D	0.0168	0.6411	outcome	TRUE	reported	42894143	14	0.00134637	454888	4.7e-12	ukb-b-14540	Whole body water mass || id:ukb-b-14540	TRUE	reported	igd	2	TRUE
rs12906197	T	C	T	C	-0.010928	0.0030952	0.421612	0.42	FALSE	FALSE	FALSE	XpNS6D	0.0131	0.8155	outcome	TRUE	reported	38492199	15	0.0012697	454888	7.5e-18	ukb-b-14540	Whole body water mass || id:ukb-b-14540	TRUE	reported	igd	2	TRUE
rs12907384	C	T	C	T	-0.0120338	0.0211215	0.531916	0.51	FALSE	FALSE	FALSE	XpNS6D	0.0127	0.09747	outcome	TRUE	reported	86276000	15	0.00124774	454888	5.2e-22	ukb-b-14540	Whole body water mass || id:ukb-b-14540	TRUE	reported	igd	2	TRUE
rs1296328	C	A	C	A	-0.00867273	-0.00219758	0.558989	0.56	FALSE	FALSE	FALSE	XpNS6D	0.013	0.8659	outcome	TRUE	reported	137083193	4	0.00125669	454888	5.2e-12	ukb-b-14540	Whole body water mass || id:ukb-b-14540	TRUE	reported	igd	2	TRUE
rs12981554	G	A	G	A	-0.0086983	-0.0195085	0.541859	0.51	FALSE	FALSE	FALSE	XpNS6D	0.016	0.2216	outcome	TRUE	reported	3416668	19	0.00126049	454888	5.2e-12	ukb-b-14540	Whole body water mass || id:ukb-b-14540	TRUE	reported	igd	2	TRUE
rs13185520	A	G	A	G	-0.00731133	-0.00793137	0.573746	0.6	FALSE	FALSE	FALSE	XpNS6D	0.013	0.5442	outcome	TRUE	reported	137807260	5	0.00125388	454888	5.5e-09	ukb-b-14540	Whole body water mass || id:ukb-b-14540	TRUE	reported	igd	2	TRUE
rs13235543	T	C	T	C	0.0181151	-0.016536	0.128609	0.12	FALSE	FALSE	FALSE	XpNS6D	0.0197	0.4035	outcome	TRUE	reported	73013901	7	0.00185446	454888	1.5e-22	ukb-b-14540	Whole body water mass || id:ukb-b-14540	TRUE	reported	igd	2	TRUE
rs13271368	T	C	T	C	-0.0147742	0.00876151	0.237486	0.21	FALSE	FALSE	FALSE	XpNS6D	0.0157	0.5725	outcome	TRUE	reported	126506140	8	0.00148261	454888	2.2e-23	ukb-b-14540	Whole body water mass || id:ukb-b-14540	TRUE	reported	igd	2	TRUE
rs13299559	T	C	T	C	-0.0102469	-0.0170444	0.450181	0.45	FALSE	FALSE	FALSE	XpNS6D	0.016	0.2879	outcome	TRUE	reported	128041828	9	0.00125264	454888	2.8e-16	ukb-b-14540	Whole body water mass || id:ukb-b-14540	TRUE	reported	igd	2	TRUE
rs13392666	A	T	A	T	0.00856623	-0.0128826	0.221798	0.21	FALSE	TRUE	FALSE	XpNS6D	0.0159	0.418	outcome	TRUE	reported	128915057	2	0.00149499	454888	1e-08	ukb-b-14540	Whole body water mass || id:ukb-b-14540	TRUE	reported	igd	2	TRUE
rs13430869	T	G	T	G	0.0137741	-0.0110609	0.741816	0.73	FALSE	FALSE	FALSE	XpNS6D	0.0149	0.4563	outcome	TRUE	reported	218146818	2	0.00141725	454888	2.5e-22	ukb-b-14540	Whole body water mass || id:ukb-b-14540	TRUE	reported	igd	2	TRUE
rs1374370	A	G	A	G	0.0101595	0.022544	0.305263	0.27	FALSE	FALSE	FALSE	XpNS6D	0.0144	0.117	outcome	TRUE	reported	85818273	2	0.00134634	454888	4.5e-14	ukb-b-14540	Whole body water mass || id:ukb-b-14540	TRUE	reported	igd	2	TRUE
rs140493137	A	G	A	G	0.0196583	0.0670977	0.060127	0.05	FALSE	FALSE	FALSE	XpNS6D	0.0381	0.07817	outcome	TRUE	reported	87666916	4	0.00262543	454888	7e-14	ukb-b-14540	Whole body water mass || id:ukb-b-14540	TRUE	reported	igd	2	TRUE
rs1407031	T	C	T	C	-0.0081557	0.0203907	0.397362	0.4	FALSE	FALSE	FALSE	XpNS6D	0.0162	0.2075	outcome	TRUE	reported	6542634	20	0.00127795	454888	1.7e-10	ukb-b-14540	Whole body water mass || id:ukb-b-14540	TRUE	reported	igd	2	TRUE
rs1418433	A	G	A	G	-0.00869022	0.0249853	0.587628	0.56	FALSE	FALSE	FALSE	XpNS6D	0.0158	0.1138	outcome	TRUE	reported	44752568	6	0.00126027	454888	5.4e-12	ukb-b-14540	Whole body water mass || id:ukb-b-14540	TRUE	reported	igd	2	TRUE
rs1431663	C	A	C	A	-0.00851736	-0.0010994	0.572126	0.56	FALSE	FALSE	FALSE	XpNS6D	0.0161	0.9439	outcome	TRUE	reported	73460688	8	0.00126211	454888	1.5e-11	ukb-b-14540	Whole body water mass || id:ukb-b-14540	TRUE	reported	igd	2	TRUE
rs143384	G	A	G	A	0.035029	0.0104545	0.404423	0.41	FALSE	FALSE	FALSE	XpNS6D	0.0132	0.4257	outcome	TRUE	reported	34025756	20	0.00126843	454888	7.1e-168	ukb-b-14540	Whole body water mass || id:ukb-b-14540	TRUE	reported	igd	2	TRUE
rs146851424	C	A	C	A	0.0598739	0.00994933	0.021626	0.02	FALSE	FALSE	FALSE	XpNS6D	0.0546	0.8553	outcome	TRUE	reported	50377910	13	0.00432108	454888	1.2e-43	ukb-b-14540	Whole body water mass || id:ukb-b-14540	TRUE	reported	igd	2	TRUE
rs147110934	T	G	T	G	-0.0314858	0.0415257	0.024293	0.02	FALSE	FALSE	FALSE	XpNS6D	0.0511	0.4169	outcome	TRUE	reported	55993436	19	0.00404631	454888	7.2e-15	ukb-b-14540	Whole body water mass || id:ukb-b-14540	TRUE	reported	igd	2	TRUE
rs1478575	A	T	A	T	0.0176135	-0.00642057	0.684064	0.66	FALSE	TRUE	FALSE	XpNS6D	0.0135	0.6363	outcome	TRUE	reported	218278555	2	0.00133528	454888	9.9e-40	ukb-b-14540	Whole body water mass || id:ukb-b-14540	TRUE	reported	igd	2	TRUE
rs148096274	C	T	C	T	-0.0207261	0.0458345	0.032588	0.03	FALSE	FALSE	FALSE	XpNS6D	0.0453	0.3121	outcome	TRUE	reported	179014796	1	0.00356221	454888	5.9e-09	ukb-b-14540	Whole body water mass || id:ukb-b-14540	TRUE	reported	igd	2	TRUE
rs1542224	C	T	C	T	0.0127883	0.0170444	0.718952	0.69	FALSE	FALSE	FALSE	XpNS6D	0.0172	0.3232	outcome	TRUE	reported	223963874	2	0.00138051	454888	2e-20	ukb-b-14540	Whole body water mass || id:ukb-b-14540	TRUE	reported	igd	2	TRUE
rs1573891	C	G	C	G	-0.0219381	0.0141987	0.158475	0.18	FALSE	TRUE	FALSE	XpNS6D	0.022	0.5197	outcome	TRUE	reported	99186488	15	0.00171631	454888	2.1e-37	ukb-b-14540	Whole body water mass || id:ukb-b-14540	TRUE	reported	igd	2	TRUE
rs161799	G	A	G	A	-0.00810965	0.0142003	0.343566	0.36	FALSE	FALSE	FALSE	XpNS6D	0.0135	0.2958	outcome	TRUE	reported	8015560	1	0.00131315	454888	6.6e-10	ukb-b-14540	Whole body water mass || id:ukb-b-14540	TRUE	reported	igd	2	TRUE
rs1657222	A	G	A	G	0.00816255	0.00478852	0.395633	0.41	FALSE	FALSE	FALSE	XpNS6D	0.013	0.7127	outcome	TRUE	reported	34837139	10	0.0012763	454888	1.6e-10	ukb-b-14540	Whole body water mass || id:ukb-b-14540	TRUE	reported	igd	2	TRUE
rs16942324	A	C	A	C	-0.0369902	0.177728	0.02707	0.02	FALSE	FALSE	FALSE	XpNS6D	0.0659	0.006956	outcome	TRUE	reported	89383854	15	0.00383717	454888	5.4e-22	ukb-b-14540	Whole body water mass || id:ukb-b-14540	TRUE	reported	igd	2	TRUE
rs17011108	C	T	C	T	0.00764096	-0.00169856	0.306982	0.32	FALSE	FALSE	FALSE	XpNS6D	0.0169	0.9216	outcome	TRUE	reported	86800806	4	0.00135782	454888	1.8e-08	ukb-b-14540	Whole body water mass || id:ukb-b-14540	TRUE	reported	igd	2	TRUE
rs17042011	T	C	T	C	0.00949499	0.0198026	0.207096	0.19	FALSE	FALSE	FALSE	XpNS6D	0.0205	0.3332	outcome	TRUE	reported	111604727	4	0.00155168	454888	9.4e-10	ukb-b-14540	Whole body water mass || id:ukb-b-14540	TRUE	reported	igd	2	TRUE
rs17197114	C	T	C	T	0.0109272	0.0296348	0.177019	0.17	FALSE	FALSE	FALSE	XpNS6D	0.0173	0.08661	outcome	TRUE	reported	21894526	14	0.00164364	454888	3e-11	ukb-b-14540	Whole body water mass || id:ukb-b-14540	TRUE	reported	igd	2	TRUE
rs17246129	A	G	A	G	0.0125819	0.0103463	0.304766	0.28	FALSE	FALSE	FALSE	XpNS6D	0.0143	0.4669	outcome	TRUE	reported	227259964	2	0.00134845	454888	1.1e-20	ukb-b-14540	Whole body water mass || id:ukb-b-14540	TRUE	reported	igd	2	TRUE
rs17277008	C	T	C	T	0.0144111	0.0365603	0.313429	0.31	FALSE	FALSE	FALSE	XpNS6D	0.014	0.008483	outcome	TRUE	reported	172105162	1	0.00133485	454888	3.6e-27	ukb-b-14540	Whole body water mass || id:ukb-b-14540	TRUE	reported	igd	2	TRUE
rs17345935	C	T	C	T	0.0140844	0.03015	0.066176	0.07	FALSE	FALSE	FALSE	XpNS6D	0.0256	0.2392	outcome	TRUE	reported	170179341	1	0.00249641	454888	1.7e-08	ukb-b-14540	Whole body water mass || id:ukb-b-14540	TRUE	reported	igd	2	TRUE
rs17363646	G	A	G	A	0.0126735	0.016841	0.135709	0.14	FALSE	FALSE	FALSE	XpNS6D	0.018	0.3532	outcome	TRUE	reported	86823503	1	0.00180638	454888	2.3e-12	ukb-b-14540	Whole body water mass || id:ukb-b-14540	TRUE	reported	igd	2	TRUE
rs17400325	C	T	C	T	0.021353	-0.0625052	0.04157	0.03	FALSE	FALSE	FALSE	XpNS6D	0.038	0.1	outcome	TRUE	reported	178565913	2	0.00310239	454888	5.9e-12	ukb-b-14540	Whole body water mass || id:ukb-b-14540	TRUE	reported	igd	2	TRUE
rs17443541	C	T	C	T	-0.0107665	0.00642057	0.18936	0.2	FALSE	FALSE	FALSE	XpNS6D	0.0203	0.7524	outcome	TRUE	reported	200402624	2	0.00159773	454888	1.6e-11	ukb-b-14540	Whole body water mass || id:ukb-b-14540	TRUE	reported	igd	2	TRUE
rs17556750	A	C	A	C	0.011883	0.0128175	0.288366	0.31	FALSE	FALSE	FALSE	XpNS6D	0.017	0.4493	outcome	TRUE	reported	82155568	4	0.00137134	454888	4.5e-18	ukb-b-14540	Whole body water mass || id:ukb-b-14540	TRUE	reported	igd	2	TRUE
rs1780673	A	G	A	G	0.0125966	0.0334348	0.811346	0.81	FALSE	FALSE	FALSE	XpNS6D	0.0164	0.04174	outcome	TRUE	reported	35758359	20	0.00159312	454888	2.6e-15	ukb-b-14540	Whole body water mass || id:ukb-b-14540	TRUE	reported	igd	2	TRUE
rs17812715	T	G	T	G	0.00700386	-0.0110609	0.408364	0.41	FALSE	FALSE	FALSE	XpNS6D	0.013	0.3938	outcome	TRUE	reported	64483207	5	0.00126796	454888	3.3e-08	ukb-b-14540	Whole body water mass || id:ukb-b-14540	TRUE	reported	igd	2	TRUE
rs1813212	G	A	G	A	-0.0085709	-0.0105442	0.445653	0.44	FALSE	FALSE	FALSE	XpNS6D	0.0158	0.505	outcome	TRUE	reported	89301382	11	0.00125411	454888	8.2e-12	ukb-b-14540	Whole body water mass || id:ukb-b-14540	TRUE	reported	igd	2	TRUE
rs1841738	G	A	G	A	-0.0112036	0.0136933	0.518119	0.56	FALSE	FALSE	FALSE	XpNS6D	0.016	0.3908	outcome	TRUE	reported	88557753	4	0.00124994	454888	3.1e-19	ukb-b-14540	Whole body water mass || id:ukb-b-14540	TRUE	reported	igd	2	TRUE
rs1846221	C	G	C	G	-0.00951691	0.014593	0.175176	0.15	FALSE	TRUE	FALSE	XpNS6D	0.0222	0.5124	outcome	TRUE	reported	4667302	10	0.00165959	454888	9.8e-09	ukb-b-14540	Whole body water mass || id:ukb-b-14540	TRUE	reported	igd	2	TRUE
rs1910466	C	T	C	T	-0.00751789	-0.005286	0.498149	0.51	FALSE	FALSE	FALSE	XpNS6D	0.0129	0.6826	outcome	TRUE	reported	147086268	3	0.00124895	454888	1.8e-09	ukb-b-14540	Whole body water mass || id:ukb-b-14540	TRUE	reported	igd	2	TRUE
rs1924936	A	T	A	T	0.0155963	-0.0231663	0.774417	0.79	FALSE	TRUE	FALSE	XpNS6D	0.0157	0.1382	outcome	TRUE	reported	78443297	13	0.00149154	454888	1.4e-25	ukb-b-14540	Whole body water mass || id:ukb-b-14540	TRUE	reported	igd	2	TRUE
rs1927635	C	T	C	T	0.00923711	0.00541463	0.354173	0.38	FALSE	FALSE	FALSE	XpNS6D	0.0162	0.7404	outcome	TRUE	reported	16461905	9	0.001316	454888	2.2e-12	ukb-b-14540	Whole body water mass || id:ukb-b-14540	TRUE	reported	igd	2	TRUE
rs1928850	T	A	T	A	0.014035	-0.00179838	0.921905	0.92	FALSE	TRUE	FALSE	XpNS6D	0.0234	0.9391	outcome	TRUE	reported	16765520	9	0.00233368	454888	1.8e-09	ukb-b-14540	Whole body water mass || id:ukb-b-14540	TRUE	reported	igd	2	TRUE
rs1956412	C	T	C	T	-0.0293477	-0.0121262	0.015842	0.02	FALSE	FALSE	FALSE	XpNS6D	0.0439	0.7823	outcome	TRUE	reported	89151797	14	0.00502258	454888	5.1e-09	ukb-b-14540	Whole body water mass || id:ukb-b-14540	TRUE	reported	igd	2	TRUE
rs1969844	T	C	T	C	0.00987503	0.0132123	0.365582	0.36	FALSE	FALSE	FALSE	XpNS6D	0.0134	0.3272	outcome	TRUE	reported	33784140	6	0.0012918	454888	2.1e-14	ukb-b-14540	Whole body water mass || id:ukb-b-14540	TRUE	reported	igd	2	TRUE
rs1971955	G	A	G	A	-0.0140554	0.016536	0.854108	0.83	FALSE	FALSE	FALSE	XpNS6D	0.0212	0.4362	outcome	TRUE	reported	122420437	12	0.00176367	454888	1.6e-15	ukb-b-14540	Whole body water mass || id:ukb-b-14540	TRUE	reported	igd	2	TRUE
rs2005172	C	A	C	A	0.0227755	0.00290421	0.639775	0.65	FALSE	FALSE	FALSE	XpNS6D	0.0164	0.8597	outcome	TRUE	reported	61996255	17	0.00131255	454888	1.9e-67	ukb-b-14540	Whole body water mass || id:ukb-b-14540	TRUE	reported	igd	2	TRUE
rs2015561	G	A	G	A	-0.0115984	0.0010005	0.42422	0.42	FALSE	FALSE	FALSE	XpNS6D	0.0131	0.9418	outcome	TRUE	reported	38593294	17	0.00125899	454888	3.2e-20	ukb-b-14540	Whole body water mass || id:ukb-b-14540	TRUE	reported	igd	2	TRUE
rs2101975	G	A	G	A	-0.0165261	-0.019018	0.432205	0.43	FALSE	FALSE	FALSE	XpNS6D	0.016	0.2335	outcome	TRUE	reported	106216667	4	0.00125737	454888	1.9e-39	ukb-b-14540	Whole body water mass || id:ukb-b-14540	TRUE	reported	igd	2	TRUE
rs2122823	T	C	T	C	0.0103783	0.0112366	0.210646	0.21	FALSE	FALSE	FALSE	XpNS6D	0.0193	0.5648	outcome	TRUE	reported	25939161	7	0.00154197	454888	1.7e-11	ukb-b-14540	Whole body water mass || id:ukb-b-14540	TRUE	reported	igd	2	TRUE
rs213997	A	G	A	G	0.00767109	-0.0134906	0.659755	0.67	FALSE	FALSE	FALSE	XpNS6D	0.0169	0.424	outcome	TRUE	reported	166367429	6	0.00133088	454888	8.2e-09	ukb-b-14540	Whole body water mass || id:ukb-b-14540	TRUE	reported	igd	2	TRUE
rs2140046	C	T	C	T	-0.0117772	0.000100005	0.3635	0.41	FALSE	FALSE	FALSE	XpNS6D	0.0159	0.9939	outcome	TRUE	reported	169706079	2	0.00128866	454888	6.3e-20	ukb-b-14540	Whole body water mass || id:ukb-b-14540	TRUE	reported	igd	2	TRUE
rs2163832	C	T	C	T	-0.0131265	-9.9995e-05	0.66014	0.69	FALSE	FALSE	FALSE	XpNS6D	0.0141	0.993	outcome	TRUE	reported	10745764	19	0.00131783	454888	2.3e-23	ukb-b-14540	Whole body water mass || id:ukb-b-14540	TRUE	reported	igd	2	TRUE
rs2197563	A	G	A	G	0.0101699	0.0268367	0.594858	0.61	FALSE	FALSE	FALSE	XpNS6D	0.013	0.0404	outcome	TRUE	reported	233687080	2	0.00126403	454888	8.6e-16	ukb-b-14540	Whole body water mass || id:ukb-b-14540	TRUE	reported	igd	2	TRUE
rs2225226	T	C	T	C	-0.0297564	-0.0258308	0.215983	0.21	FALSE	FALSE	FALSE	XpNS6D	0.019	0.1755	outcome	TRUE	reported	51127270	13	0.001518	454888	1.5e-85	ukb-b-14540	Whole body water mass || id:ukb-b-14540	TRUE	reported	igd	2	TRUE
rs224048	A	G	A	G	-0.0073128	0.0010994	0.549814	0.54	FALSE	FALSE	FALSE	XpNS6D	0.0127	0.934	outcome	TRUE	reported	64491549	10	0.00124821	454888	4.7e-09	ukb-b-14540	Whole body water mass || id:ukb-b-14540	TRUE	reported	igd	2	TRUE
rs2252720	T	C	T	C	-0.0133221	-0.026652	0.674078	0.67	FALSE	FALSE	FALSE	XpNS6D	0.0142	0.05954	outcome	TRUE	reported	21223663	20	0.00133958	454888	2.7e-23	ukb-b-14540	Whole body water mass || id:ukb-b-14540	TRUE	reported	igd	2	TRUE
rs2252909	T	C	T	C	-0.00728397	-0.0136933	0.657281	0.64	FALSE	FALSE	FALSE	XpNS6D	0.0166	0.4082	outcome	TRUE	reported	2278609	17	0.00133436	454888	4.8e-08	ukb-b-14540	Whole body water mass || id:ukb-b-14540	TRUE	reported	igd	2	TRUE
rs2270894	G	C	G	C	-0.0172589	-0.0205866	0.203277	0.23	FALSE	TRUE	FALSE	XpNS6D	0.0198	0.2984	outcome	TRUE	reported	9975386	3	0.00160141	454888	4.4e-27	ukb-b-14540	Whole body water mass || id:ukb-b-14540	TRUE	reported	igd	2	TRUE
rs2296316	C	T	C	T	-0.0102414	0.0140989	0.464507	0.47	FALSE	FALSE	FALSE	XpNS6D	0.013	0.2777	outcome	TRUE	reported	65520246	14	0.00125871	454888	4.1e-16	ukb-b-14540	Whole body water mass || id:ukb-b-14540	TRUE	reported	igd	2	TRUE
rs2300669	A	C	A	C	-0.0113142	-0.013592	0.386264	0.38	FALSE	FALSE	FALSE	XpNS6D	0.0132	0.305	outcome	TRUE	reported	38541318	3	0.00127413	454888	6.7e-19	ukb-b-14540	Whole body water mass || id:ukb-b-14540	TRUE	reported	igd	2	TRUE
rs2332175	A	G	A	G	-0.00772881	0.005286	0.546996	0.54	FALSE	FALSE	FALSE	XpNS6D	0.0129	0.6833	outcome	TRUE	reported	70345411	14	0.00126131	454888	8.9e-10	ukb-b-14540	Whole body water mass || id:ukb-b-14540	TRUE	reported	igd	2	TRUE
rs236587	C	T	C	T	-0.00821708	0.0176549	0.73723	0.72	FALSE	FALSE	FALSE	XpNS6D	0.0144	0.2182	outcome	TRUE	reported	68203915	17	0.00142939	454888	9e-09	ukb-b-14540	Whole body water mass || id:ukb-b-14540	TRUE	reported	igd	2	TRUE
rs237738	C	T	C	T	0.00960649	-0.0037928	0.822687	0.82	FALSE	FALSE	FALSE	XpNS6D	0.0169	0.8208	outcome	TRUE	reported	47904920	20	0.00163199	454888	3.9e-09	ukb-b-14540	Whole body water mass || id:ukb-b-14540	TRUE	reported	igd	2	TRUE
rs2422054	A	T	A	T	0.00789579	-0.00481156	0.631034	0.63	FALSE	TRUE	FALSE	XpNS6D	0.0163	0.7659	outcome	TRUE	reported	161382474	5	0.00128795	454888	8.8e-10	ukb-b-14540	Whole body water mass || id:ukb-b-14540	TRUE	reported	igd	2	TRUE
rs2427320	G	A	G	A	-0.00836613	0.0105555	0.231515	0.22	FALSE	FALSE	FALSE	XpNS6D	0.0155	0.4949	outcome	TRUE	reported	60976723	20	0.00147811	454888	1.5e-08	ukb-b-14540	Whole body water mass || id:ukb-b-14540	TRUE	reported	igd	2	TRUE
rs244711	T	C	T	C	0.0166438	0.0191161	0.685826	0.71	FALSE	FALSE	FALSE	XpNS6D	0.0188	0.3086	outcome	TRUE	reported	176509193	5	0.00143559	454888	4.4e-31	ukb-b-14540	Whole body water mass || id:ukb-b-14540	TRUE	reported	igd	2	TRUE
rs247008	G	A	G	A	0.0125559	-0.00558438	0.670453	0.67	FALSE	FALSE	FALSE	XpNS6D	0.0137	0.6802	outcome	TRUE	reported	131447104	5	0.00132938	454888	3.6e-21	ukb-b-14540	Whole body water mass || id:ukb-b-14540	TRUE	reported	igd	2	TRUE
rs2521349	A	G	A	G	0.00779244	-0.0115666	0.385018	0.38	FALSE	FALSE	FALSE	XpNS6D	0.0131	0.3777	outcome	TRUE	reported	67503501	17	0.0012837	454888	1.3e-09	ukb-b-14540	Whole body water mass || id:ukb-b-14540	TRUE	reported	igd	2	TRUE
rs2524137	T	C	T	C	-0.020514	-0.0367677	0.695984	0.69	FALSE	FALSE	FALSE	XpNS6D	0.0172	0.03257	outcome	TRUE	reported	31264582	6	0.00135252	454888	5.8e-52	ukb-b-14540	Whole body water mass || id:ukb-b-14540	TRUE	reported	igd	2	TRUE
rs2533879	A	G	A	G	-0.0202871	0.016267	0.29977	0.29	FALSE	FALSE	FALSE	XpNS6D	0.0141	0.2478	outcome	TRUE	reported	2859847	7	0.00135654	454888	1.4e-50	ukb-b-14540	Whole body water mass || id:ukb-b-14540	TRUE	reported	igd	2	TRUE
rs254963	G	A	G	A	-0.00862838	-0.00588266	0.44653	0.48	FALSE	FALSE	FALSE	XpNS6D	0.0162	0.714	outcome	TRUE	reported	171224403	5	0.00125834	454888	7e-12	ukb-b-14540	Whole body water mass || id:ukb-b-14540	TRUE	reported	igd	2	TRUE
rs2578557	T	C	T	C	-0.00938887	-0.00160128	0.641694	0.62	FALSE	FALSE	FALSE	XpNS6D	0.0165	0.9251	outcome	TRUE	reported	5473063	5	0.00129696	454888	4.5e-13	ukb-b-14540	Whole body water mass || id:ukb-b-14540	TRUE	reported	igd	2	TRUE
rs25849	G	C	G	C	0.0169274	0.0217345	0.288768	0.33	FALSE	TRUE	FALSE	XpNS6D	0.0169	0.199	outcome	TRUE	reported	2265071	16	0.00137893	454888	1.2e-34	ukb-b-14540	Whole body water mass || id:ukb-b-14540	TRUE	reported	igd	2	TRUE
rs2602713	C	A	C	A	0.0110158	-0.015578	0.440222	0.45	FALSE	FALSE	FALSE	XpNS6D	0.016	0.3306	outcome	TRUE	reported	4910021	19	0.00126717	454888	3.5e-18	ukb-b-14540	Whole body water mass || id:ukb-b-14540	TRUE	reported	igd	2	TRUE
rs2663125	C	T	C	T	-0.00890501	0.0171462	0.690666	0.68	FALSE	FALSE	FALSE	XpNS6D	0.017	0.3156	outcome	TRUE	reported	99563891	15	0.00134843	454888	4e-11	ukb-b-14540	Whole body water mass || id:ukb-b-14540	TRUE	reported	igd	2	TRUE
rs2721938	T	C	T	C	-0.0121483	0.00409162	0.600475	0.61	FALSE	FALSE	FALSE	XpNS6D	0.0131	0.7566	outcome	TRUE	reported	116635611	8	0.00127235	454888	1.3e-21	ukb-b-14540	Whole body water mass || id:ukb-b-14540	TRUE	reported	igd	2	TRUE
rs2740761	T	C	T	C	0.00883947	0.001998	0.20844	0.2	FALSE	FALSE	FALSE	XpNS6D	0.0159	0.8976	outcome	TRUE	reported	55255986	7	0.00154832	454888	1.1e-08	ukb-b-14540	Whole body water mass || id:ukb-b-14540	TRUE	reported	igd	2	TRUE
rs2803888	A	C	A	C	-0.00901308	0.00876151	0.41562	0.43	FALSE	FALSE	FALSE	XpNS6D	0.0128	0.4919	outcome	TRUE	reported	219004615	1	0.00125765	454888	7.7e-13	ukb-b-14540	Whole body water mass || id:ukb-b-14540	TRUE	reported	igd	2	TRUE
rs2807742	A	G	A	G	-0.00906322	0.00637961	0.770584	0.79	FALSE	FALSE	FALSE	XpNS6D	0.0196	0.7444	outcome	TRUE	reported	28781367	10	0.00148633	454888	1.1e-09	ukb-b-14540	Whole body water mass || id:ukb-b-14540	TRUE	reported	igd	2	TRUE
rs281385	G	A	G	A	-0.0120097	-0.0135084	0.879223	0.88	FALSE	FALSE	FALSE	XpNS6D	0.0202	0.5022	outcome	TRUE	reported	49217261	19	0.00191437	454888	3.5e-10	ukb-b-14540	Whole body water mass || id:ukb-b-14540	TRUE	reported	igd	2	TRUE
rs282303	A	C	A	C	0.0131157	0.000699755	0.090042	0.09	FALSE	FALSE	FALSE	XpNS6D	0.0277	0.9787	outcome	TRUE	reported	67315659	5	0.00217741	454888	1.7e-09	ukb-b-14540	Whole body water mass || id:ukb-b-14540	TRUE	reported	igd	2	TRUE
rs28409699	T	C	T	C	-0.0117189	0.0202927	0.11923	0.1	FALSE	FALSE	FALSE	XpNS6D	0.0214	0.3433	outcome	TRUE	reported	32571295	6	0.00191457	454888	9.3e-10	ukb-b-14540	Whole body water mass || id:ukb-b-14540	TRUE	reported	igd	2	TRUE
rs284662	C	T	C	T	-0.00913001	-0.00985132	0.61978	0.6	FALSE	FALSE	FALSE	XpNS6D	0.0131	0.453	outcome	TRUE	reported	41932275	19	0.0012831	454888	1.1e-12	ukb-b-14540	Whole body water mass || id:ukb-b-14540	TRUE	reported	igd	2	TRUE
rs28620532	G	A	G	A	0.0180884	-0.00079968	0.349053	0.4	FALSE	FALSE	FALSE	XpNS6D	0.0161	0.9608	outcome	TRUE	reported	98216876	9	0.00131068	454888	2.5e-43	ukb-b-14540	Whole body water mass || id:ukb-b-14540	TRUE	reported	igd	2	TRUE
rs2884345	A	G	A	G	-0.0078325	-0.00712532	0.710254	0.71	FALSE	FALSE	FALSE	XpNS6D	0.0143	0.6156	outcome	TRUE	reported	53323211	14	0.00137525	454888	1.2e-08	ukb-b-14540	Whole body water mass || id:ukb-b-14540	TRUE	reported	igd	2	TRUE
rs2885697	T	G	T	G	-0.0187691	-0.0103534	0.665236	0.66	FALSE	FALSE	FALSE	XpNS6D	0.0134	0.4412	outcome	TRUE	reported	41544279	1	0.0013114	454888	1.8e-46	ukb-b-14540	Whole body water mass || id:ukb-b-14540	TRUE	reported	igd	2	TRUE
rs2897968	A	G	A	G	0.0154794	-0.0252152	0.607013	0.57	FALSE	FALSE	FALSE	XpNS6D	0.016	0.1134	outcome	TRUE	reported	46763686	12	0.00127467	454888	6.2e-34	ukb-b-14540	Whole body water mass || id:ukb-b-14540	TRUE	reported	igd	2	TRUE
rs2900208	A	C	A	C	0.0137327	-0.00471108	0.353558	0.37	FALSE	FALSE	FALSE	XpNS6D	0.0164	0.7726	outcome	TRUE	reported	11878464	12	0.001301	454888	4.8e-26	ukb-b-14540	Whole body water mass || id:ukb-b-14540	TRUE	reported	igd	2	TRUE
rs2920974	C	A	C	A	0.0071754	0.000500125	0.560036	0.55	FALSE	FALSE	FALSE	XpNS6D	0.0128	0.9705	outcome	TRUE	reported	55537126	2	0.00125348	454888	1e-08	ukb-b-14540	Whole body water mass || id:ukb-b-14540	TRUE	reported	igd	2	TRUE
rs294382	C	A	C	A	-0.00759781	0.00581689	0.720121	0.74	FALSE	FALSE	FALSE	XpNS6D	0.0181	0.7483	outcome	TRUE	reported	30607515	11	0.00138683	454888	4.3e-08	ukb-b-14540	Whole body water mass || id:ukb-b-14540	TRUE	reported	igd	2	TRUE
rs2952615	C	G	C	G	-0.0121119	-0.0100503	0.617529	0.62	FALSE	TRUE	FALSE	XpNS6D	0.0161	0.5337	outcome	TRUE	reported	112138888	5	0.00127879	454888	2.8e-21	ukb-b-14540	Whole body water mass || id:ukb-b-14540	TRUE	reported	igd	2	TRUE
rs2979649	G	A	G	A	0.00964894	0.0129839	0.173714	0.2	FALSE	FALSE	FALSE	XpNS6D	0.0203	0.5221	outcome	TRUE	reported	6315856	8	0.00164735	454888	4.7e-09	ukb-b-14540	Whole body water mass || id:ukb-b-14540	TRUE	reported	igd	2	TRUE
rs2993531	C	A	C	A	0.00916963	0.00702461	0.589215	0.57	FALSE	FALSE	FALSE	XpNS6D	0.0129	0.5902	outcome	TRUE	reported	212190116	1	0.00125813	454888	3.1e-13	ukb-b-14540	Whole body water mass || id:ukb-b-14540	TRUE	reported	igd	2	TRUE
rs29946	C	T	C	T	0.00751577	-0.010841	0.557058	0.59	FALSE	FALSE	FALSE	XpNS6D	0.0161	0.5039	outcome	TRUE	reported	34299865	19	0.00127571	454888	3.8e-09	ukb-b-14540	Whole body water mass || id:ukb-b-14540	TRUE	reported	igd	2	TRUE
rs310796	T	G	T	G	0.0110215	-0.00712532	0.680917	0.67	FALSE	FALSE	FALSE	XpNS6D	0.0135	0.5984	outcome	TRUE	reported	77453226	12	0.00133707	454888	1.7e-16	ukb-b-14540	Whole body water mass || id:ukb-b-14540	TRUE	reported	igd	2	TRUE
rs3110496	G	A	G	A	0.0085875	0.00180162	0.686146	0.67	FALSE	FALSE	FALSE	XpNS6D	0.0137	0.8945	outcome	TRUE	reported	27917771	17	0.00134098	454888	1.5e-10	ukb-b-14540	Whole body water mass || id:ukb-b-14540	TRUE	reported	igd	2	TRUE
rs31211	A	G	A	G	-0.0130702	0.015578	0.251069	0.26	FALSE	FALSE	FALSE	XpNS6D	0.0145	0.2833	outcome	TRUE	reported	134363145	5	0.00143248	454888	7.2e-20	ukb-b-14540	Whole body water mass || id:ukb-b-14540	TRUE	reported	igd	2	TRUE
rs3212260	T	A	T	A	0.0131933	-0.0106432	0.25791	0.26	FALSE	TRUE	FALSE	XpNS6D	0.0148	0.4702	outcome	TRUE	reported	24804088	14	0.00142589	454888	2.2e-20	ukb-b-14540	Whole body water mass || id:ukb-b-14540	TRUE	reported	igd	2	TRUE
rs34017457	A	G	A	G	0.0502689	0.0517382	0.006952	0.01	FALSE	FALSE	FALSE	XpNS6D	0.1038	0.6183	outcome	TRUE	reported	67166731	16	0.00748821	454888	1.9e-11	ukb-b-14540	Whole body water mass || id:ukb-b-14540	TRUE	reported	igd	2	TRUE
rs34055910	G	A	G	A	-0.00739688	0.0106566	0.378525	0.39	FALSE	FALSE	FALSE	XpNS6D	0.0161	0.5079	outcome	TRUE	reported	64460104	17	0.00128627	454888	8.9e-09	ukb-b-14540	Whole body water mass || id:ukb-b-14540	TRUE	reported	igd	2	TRUE
rs34147411	T	C	T	C	0.0127833	-0.00591747	0.146051	0.16	FALSE	FALSE	FALSE	XpNS6D	0.0225	0.7926	outcome	TRUE	reported	68081246	16	0.00177922	454888	6.7e-13	ukb-b-14540	Whole body water mass || id:ukb-b-14540	TRUE	reported	igd	2	TRUE
rs34227797	C	G	C	G	0.00811482	-0.0196926	0.310277	0.34	FALSE	TRUE	FALSE	XpNS6D	0.0168	0.2412	outcome	TRUE	reported	159982551	4	0.001343	454888	1.5e-09	ukb-b-14540	Whole body water mass || id:ukb-b-14540	TRUE	reported	igd	2	TRUE
rs34345560	A	G	A	G	0.00892539	0.0423888	0.194812	0.19	FALSE	FALSE	FALSE	XpNS6D	0.0204	0.03712	outcome	TRUE	reported	69081998	11	0.00158218	454888	1.7e-08	ukb-b-14540	Whole body water mass || id:ukb-b-14540	TRUE	reported	igd	2	TRUE
rs34345690	G	A	G	A	0.00813988	0.0175532	0.227011	0.22	FALSE	FALSE	FALSE	XpNS6D	0.0157	0.2614	outcome	TRUE	reported	192445575	3	0.00148146	454888	3.9e-08	ukb-b-14540	Whole body water mass || id:ukb-b-14540	TRUE	reported	igd	2	TRUE
rs34693680	T	C	T	C	0.0142144	-0.00601807	0.132003	0.13	FALSE	FALSE	FALSE	XpNS6D	0.0194	0.7586	outcome	TRUE	reported	98665549	3	0.00183241	454888	8.7e-15	ukb-b-14540	Whole body water mass || id:ukb-b-14540	TRUE	reported	igd	2	TRUE
rs34776209	T	C	T	C	-0.0170947	0.0121262	0.24748	0.23	FALSE	FALSE	FALSE	XpNS6D	0.0153	0.4272	outcome	TRUE	reported	23513093	7	0.00144322	454888	2.3e-32	ukb-b-14540	Whole body water mass || id:ukb-b-14540	TRUE	reported	igd	2	TRUE
rs34825238	T	G	T	G	0.00881054	-0.0199986	0.254903	0.26	FALSE	FALSE	FALSE	XpNS6D	0.0182	0.2716	outcome	TRUE	reported	103328352	12	0.00144514	454888	1.1e-09	ukb-b-14540	Whole body water mass || id:ukb-b-14540	TRUE	reported	igd	2	TRUE
rs34848742	G	T	G	T	-0.0147164	0.00853633	0.788253	0.76	FALSE	FALSE	FALSE	XpNS6D	0.0153	0.5787	outcome	TRUE	reported	123828042	4	0.001519	454888	3.4e-22	ukb-b-14540	Whole body water mass || id:ukb-b-14540	TRUE	reported	igd	2	TRUE
rs34879158	C	A	C	A	-0.021648	-0.00508704	0.262788	0.22	FALSE	FALSE	FALSE	XpNS6D	0.0188	0.7851	outcome	TRUE	reported	32300634	20	0.00141698	454888	1.1e-52	ukb-b-14540	Whole body water mass || id:ukb-b-14540	TRUE	reported	igd	2	TRUE
rs34924814	C	A	C	A	0.00894012	0.0191828	0.309168	0.28	FALSE	FALSE	FALSE	XpNS6D	0.0184	0.2959	outcome	TRUE	reported	217817062	1	0.00137467	454888	7.8e-11	ukb-b-14540	Whole body water mass || id:ukb-b-14540	TRUE	reported	igd	2	TRUE
rs35506085	A	G	A	G	-0.0195304	-0.0129839	0.1851	0.17	FALSE	FALSE	FALSE	XpNS6D	0.0209	0.5337	outcome	TRUE	reported	2165576	11	0.00161475	454888	1.1e-33	ukb-b-14540	Whole body water mass || id:ukb-b-14540	TRUE	reported	igd	2	TRUE
rs35665085	A	G	A	G	-0.0165779	-0.0124775	0.055965	0.07	FALSE	FALSE	FALSE	XpNS6D	0.0263	0.6341	outcome	TRUE	reported	17625915	22	0.00271477	454888	1e-09	ukb-b-14540	Whole body water mass || id:ukb-b-14540	TRUE	reported	igd	2	TRUE
rs35756741	T	C	T	C	-0.0157891	0.0152826	0.092387	0.11	FALSE	FALSE	FALSE	XpNS6D	0.0253	0.5449	outcome	TRUE	reported	12868701	12	0.00215762	454888	2.5e-13	ukb-b-14540	Whole body water mass || id:ukb-b-14540	TRUE	reported	igd	2	TRUE
rs35874463	G	A	G	A	0.0176963	0.00813298	0.057662	0.05	FALSE	FALSE	FALSE	XpNS6D	0.0395	0.8374	outcome	TRUE	reported	67457698	15	0.00267018	454888	3.4e-11	ukb-b-14540	Whole body water mass || id:ukb-b-14540	TRUE	reported	igd	2	TRUE
rs36000545	G	A	G	A	-0.0162843	-0.00229736	0.395729	0.37	FALSE	FALSE	FALSE	XpNS6D	0.0168	0.8925	outcome	TRUE	reported	79093822	17	0.00129019	454888	1.6e-36	ukb-b-14540	Whole body water mass || id:ukb-b-14540	TRUE	reported	igd	2	TRUE
rs36100359	A	G	A	G	-0.0113753	-0.00712532	0.139417	0.14	FALSE	FALSE	FALSE	XpNS6D	0.0188	0.7075	outcome	TRUE	reported	21578007	14	0.00179748	454888	2.5e-10	ukb-b-14540	Whole body water mass || id:ukb-b-14540	TRUE	reported	igd	2	TRUE
rs36696	T	G	T	G	-0.00893598	0.00767051	0.50512	0.52	FALSE	FALSE	FALSE	XpNS6D	0.0128	0.5477	outcome	TRUE	reported	127549576	5	0.00124219	454888	6.3e-13	ukb-b-14540	Whole body water mass || id:ukb-b-14540	TRUE	reported	igd	2	TRUE
rs3740591	T	C	T	C	0.0113917	0.000699755	0.445339	0.45	FALSE	FALSE	FALSE	XpNS6D	0.0172	0.969	outcome	TRUE	reported	70287303	10	0.00126448	454888	2.1e-19	ukb-b-14540	Whole body water mass || id:ukb-b-14540	TRUE	reported	igd	2	TRUE
rs3751866	C	T	C	T	-0.00810787	-0.00369317	0.247483	0.24	FALSE	FALSE	FALSE	XpNS6D	0.0152	0.8072	outcome	TRUE	reported	84771304	16	0.00144602	454888	2.1e-08	ukb-b-14540	Whole body water mass || id:ukb-b-14540	TRUE	reported	igd	2	TRUE
rs3809569	G	A	G	A	0.0141359	-0.00349389	0.24333	0.26	FALSE	FALSE	FALSE	XpNS6D	0.0148	0.8107	outcome	TRUE	reported	66999828	15	0.00145581	454888	2.7e-22	ukb-b-14540	Whole body water mass || id:ukb-b-14540	TRUE	reported	igd	2	TRUE
rs3812550	G	A	G	A	0.00709868	-0.0132123	0.476058	0.46	FALSE	FALSE	FALSE	XpNS6D	0.0129	0.3053	outcome	TRUE	reported	139252879	9	0.00124724	454888	1.3e-08	ukb-b-14540	Whole body water mass || id:ukb-b-14540	TRUE	reported	igd	2	TRUE
rs3853252	A	G	A	G	0.0155313	-0.0123763	0.454869	0.48	FALSE	FALSE	FALSE	XpNS6D	0.0158	0.43	outcome	TRUE	reported	152170247	6	0.00125097	454888	2.2e-35	ukb-b-14540	Whole body water mass || id:ukb-b-14540	TRUE	reported	igd	2	TRUE
rs3853474	T	C	T	C	-0.00759191	-0.00370686	0.376996	0.4	FALSE	FALSE	FALSE	XpNS6D	0.016	0.8153	outcome	TRUE	reported	141816555	5	0.00128029	454888	3e-09	ukb-b-14540	Whole body water mass || id:ukb-b-14540	TRUE	reported	igd	2	TRUE
rs3925	A	G	A	G	-0.0108083	-0.00040008	0.244838	0.25	FALSE	FALSE	FALSE	XpNS6D	0.0149	0.9767	outcome	TRUE	reported	38281658	8	0.00144861	454888	8.6e-14	ukb-b-14540	Whole body water mass || id:ukb-b-14540	TRUE	reported	igd	2	TRUE
rs3990738	G	A	G	A	-0.00824038	-0.0306262	0.542727	0.48	FALSE	FALSE	FALSE	XpNS6D	0.0351	0.3844	outcome	TRUE	reported	152295198	4	0.00131648	454888	3.9e-10	ukb-b-14540	Whole body water mass || id:ukb-b-14540	TRUE	reported	igd	2	TRUE
rs41271299	T	C	T	C	0.041095	0.0197046	0.051247	0.05	FALSE	FALSE	FALSE	XpNS6D	0.0407	0.6295	outcome	TRUE	reported	19839415	6	0.00281011	454888	2e-48	ukb-b-14540	Whole body water mass || id:ukb-b-14540	TRUE	reported	igd	2	TRUE
rs41311445	C	A	C	A	-0.0241375	0.0175532	0.095782	0.11	FALSE	FALSE	FALSE	XpNS6D	0.0262	0.5001	outcome	TRUE	reported	42070374	22	0.00212421	454888	6.4e-30	ukb-b-14540	Whole body water mass || id:ukb-b-14540	TRUE	reported	igd	2	TRUE
rs41458449	C	G	C	G	-0.0107519	0.00478852	0.143902	0.15	FALSE	TRUE	FALSE	XpNS6D	0.0179	0.7896	outcome	TRUE	reported	46929951	2	0.00177074	454888	1.3e-09	ukb-b-14540	Whole body water mass || id:ukb-b-14540	TRUE	reported	igd	2	TRUE
rs4240326	G	A	G	A	-0.0212778	0.00481156	0.550145	0.54	FALSE	FALSE	FALSE	XpNS6D	0.0128	0.7057	outcome	TRUE	reported	145839264	4	0.00124762	454888	3.2e-65	ukb-b-14540	Whole body water mass || id:ukb-b-14540	TRUE	reported	igd	2	TRUE
rs4282339	A	G	A	G	-0.0189653	0.036139	0.207608	0.2	FALSE	FALSE	FALSE	XpNS6D	0.0161	0.02533	outcome	TRUE	reported	168256240	5	0.00152768	454888	2.2e-35	ukb-b-14540	Whole body water mass || id:ukb-b-14540	TRUE	reported	igd	2	TRUE
rs4369779	C	T	C	T	0.0257115	-0.0236189	0.788958	0.8	FALSE	FALSE	FALSE	XpNS6D	0.016	0.1398	outcome	TRUE	reported	20735408	18	0.0015261	454888	1.1e-63	ukb-b-14540	Whole body water mass || id:ukb-b-14540	TRUE	reported	igd	2	TRUE
rs4387792	C	T	C	T	-0.00719709	-0.0216636	0.666844	0.67	FALSE	FALSE	FALSE	XpNS6D	0.0137	0.1133	outcome	TRUE	reported	113691288	2	0.00131499	454888	4.4e-08	ukb-b-14540	Whole body water mass || id:ukb-b-14540	TRUE	reported	igd	2	TRUE
rs4439140	A	G	A	G	-0.00845893	-0.0113643	0.417656	0.42	FALSE	FALSE	FALSE	XpNS6D	0.013	0.382	outcome	TRUE	reported	23113908	8	0.00129309	454888	6.1e-11	ukb-b-14540	Whole body water mass || id:ukb-b-14540	TRUE	reported	igd	2	TRUE
rs4504126	C	A	C	A	0.0248825	0.0738618	0.027499	0.03	FALSE	FALSE	FALSE	XpNS6D	0.0368	0.04432	outcome	TRUE	reported	33600582	3	0.00380484	454888	6.2e-11	ukb-b-14540	Whole body water mass || id:ukb-b-14540	TRUE	reported	igd	2	TRUE
rs4635681	G	A	G	A	0.0110224	-0.0238142	0.156251	0.15	FALSE	FALSE	FALSE	XpNS6D	0.018	0.1864	outcome	TRUE	reported	152310614	3	0.00170857	454888	1.1e-10	ukb-b-14540	Whole body water mass || id:ukb-b-14540	TRUE	reported	igd	2	TRUE
rs4675801	T	C	T	C	-0.0106285	0.00945516	0.45593	0.49	FALSE	FALSE	FALSE	XpNS6D	0.0161	0.552	outcome	TRUE	reported	242493511	2	0.00124676	454888	1.5e-17	ukb-b-14540	Whole body water mass || id:ukb-b-14540	TRUE	reported	igd	2	TRUE
rs4735761	C	A	C	A	0.0189267	0.00511305	0.285631	0.28	FALSE	FALSE	FALSE	XpNS6D	0.0144	0.7232	outcome	TRUE	reported	78097161	8	0.00137815	454888	6.4e-43	ukb-b-14540	Whole body water mass || id:ukb-b-14540	TRUE	reported	igd	2	TRUE
rs4740292	G	A	G	A	0.0105487	0.0126801	0.833856	0.84	FALSE	FALSE	FALSE	XpNS6D	0.0173	0.4623	outcome	TRUE	reported	134468311	9	0.00167544	454888	3.1e-10	ukb-b-14540	Whole body water mass || id:ukb-b-14540	TRUE	reported	igd	2	TRUE
rs4795318	T	C	T	C	0.00903785	0.00339423	0.520326	0.49	FALSE	FALSE	FALSE	XpNS6D	0.0128	0.7916	outcome	TRUE	reported	36949053	17	0.00124719	454888	4.3e-13	ukb-b-14540	Whole body water mass || id:ukb-b-14540	TRUE	reported	igd	2	TRUE
rs4800670	C	G	C	G	-0.00717381	-0.0149106	0.385592	0.37	FALSE	TRUE	FALSE	XpNS6D	0.0163	0.3585	outcome	TRUE	reported	23415263	18	0.00128461	454888	2.3e-08	ukb-b-14540	Whole body water mass || id:ukb-b-14540	TRUE	reported	igd	2	TRUE
rs485554	C	G	C	G	0.0170693	0.0138043	0.31493	0.31	FALSE	TRUE	FALSE	XpNS6D	0.0138	0.3184	outcome	TRUE	reported	172137343	3	0.00134112	454888	4.1e-37	ukb-b-14540	Whole body water mass || id:ukb-b-14540	TRUE	reported	igd	2	TRUE
rs4899012	C	G	C	G	-0.0214451	-0.0329365	0.607273	0.58	FALSE	TRUE	FALSE	XpNS6D	0.013	0.01154	outcome	TRUE	reported	61003889	14	0.00127577	454888	2.1e-63	ukb-b-14540	Whole body water mass || id:ukb-b-14540	TRUE	reported	igd	2	TRUE
rs4906203	T	C	T	C	-0.00913619	0.00429078	0.233815	0.24	FALSE	FALSE	FALSE	XpNS6D	0.0151	0.7734	outcome	TRUE	reported	102928991	14	0.00147174	454888	5.4e-10	ukb-b-14540	Whole body water mass || id:ukb-b-14540	TRUE	reported	igd	2	TRUE
rs4909912	T	C	T	C	-0.01847	0.00229736	0.426335	0.42	FALSE	FALSE	FALSE	XpNS6D	0.0129	0.8609	outcome	TRUE	reported	135572297	8	0.00126056	454888	1.3e-48	ukb-b-14540	Whole body water mass || id:ukb-b-14540	TRUE	reported	igd	2	TRUE
rs4912650	G	T	G	T	-0.00926356	-0.00886063	0.253181	0.25	FALSE	FALSE	FALSE	XpNS6D	0.015	0.5512	outcome	TRUE	reported	142723937	5	0.00143427	454888	1.1e-10	ukb-b-14540	Whole body water mass || id:ukb-b-14540	TRUE	reported	igd	2	TRUE
rs4968799	T	A	T	A	-0.0184544	-0.00757127	0.112465	0.12	FALSE	TRUE	FALSE	XpNS6D	0.0201	0.7043	outcome	TRUE	reported	68158831	17	0.00197268	454888	8.4e-21	ukb-b-14540	Whole body water mass || id:ukb-b-14540	TRUE	reported	igd	2	TRUE
rs4974223	T	C	T	C	0.0163292	-0.0120726	0.903755	0.89	FALSE	FALSE	FALSE	XpNS6D	0.0211	0.5655	outcome	TRUE	reported	56602088	3	0.00210451	454888	8.6e-15	ukb-b-14540	Whole body water mass || id:ukb-b-14540	TRUE	reported	igd	2	TRUE
rs4980067	A	C	A	C	-0.0112163	0.0180364	0.505428	0.51	FALSE	FALSE	FALSE	XpNS6D	0.0159	0.2563	outcome	TRUE	reported	81136129	10	0.00124388	454888	1.9e-19	ukb-b-14540	Whole body water mass || id:ukb-b-14540	TRUE	reported	igd	2	TRUE
rs4980826	A	C	A	C	0.00774909	-0.0175532	0.396042	0.41	FALSE	FALSE	FALSE	XpNS6D	0.016	0.2699	outcome	TRUE	reported	578349	12	0.00126875	454888	1e-09	ukb-b-14540	Whole body water mass || id:ukb-b-14540	TRUE	reported	igd	2	TRUE
rs498685	C	T	C	T	-0.00698935	-0.0236189	0.594243	0.6	FALSE	FALSE	FALSE	XpNS6D	0.0129	0.06908	outcome	TRUE	reported	13088673	18	0.00126795	454888	3.5e-08	ukb-b-14540	Whole body water mass || id:ukb-b-14540	TRUE	reported	igd	2	TRUE
rs505575	C	T	C	T	-0.00882646	-0.00299551	0.672512	0.65	FALSE	FALSE	FALSE	XpNS6D	0.0164	0.8561	outcome	TRUE	reported	111256812	5	0.00132628	454888	2.8e-11	ukb-b-14540	Whole body water mass || id:ukb-b-14540	TRUE	reported	igd	2	TRUE
rs508347	C	T	C	T	-0.0112824	-0.0265446	0.703159	0.67	FALSE	FALSE	FALSE	XpNS6D	0.0166	0.1112	outcome	TRUE	reported	28212824	7	0.00136068	454888	1.1e-16	ukb-b-14540	Whole body water mass || id:ukb-b-14540	TRUE	reported	igd	2	TRUE
rs532499	C	T	C	T	-0.00969522	-0.0009995	0.741375	0.72	FALSE	FALSE	FALSE	XpNS6D	0.0176	0.9568	outcome	TRUE	reported	30165465	13	0.00142477	454888	1e-11	ukb-b-14540	Whole body water mass || id:ukb-b-14540	TRUE	reported	igd	2	TRUE
rs553597	A	T	A	T	0.00700245	-0.00904074	0.408034	0.41	FALSE	TRUE	FALSE	XpNS6D	0.0163	0.5791	outcome	TRUE	reported	140279114	7	0.00126684	454888	3.2e-08	ukb-b-14540	Whole body water mass || id:ukb-b-14540	TRUE	reported	igd	2	TRUE
rs55727637	T	C	T	C	-0.012349	0.00399202	0.305235	0.3	FALSE	FALSE	FALSE	XpNS6D	0.0138	0.7732	outcome	TRUE	reported	15145252	16	0.00135146	454888	6.4e-20	ukb-b-14540	Whole body water mass || id:ukb-b-14540	TRUE	reported	igd	2	TRUE
rs55758152	A	G	A	G	0.00969198	0.0138043	0.325969	0.36	FALSE	FALSE	FALSE	XpNS6D	0.0175	0.4305	outcome	TRUE	reported	171317318	5	0.00134047	454888	4.8e-13	ukb-b-14540	Whole body water mass || id:ukb-b-14540	TRUE	reported	igd	2	TRUE
rs55831773	T	C	T	C	-0.0147059	-0.0142003	0.199444	0.23	FALSE	FALSE	FALSE	XpNS6D	0.0193	0.4638	outcome	TRUE	reported	7559037	17	0.00158968	454888	2.2e-20	ukb-b-14540	Whole body water mass || id:ukb-b-14540	TRUE	reported	igd	2	TRUE
rs55854145	C	A	C	A	-0.0155864	0.0216323	0.055056	0.08	FALSE	FALSE	FALSE	XpNS6D	0.0357	0.5459	outcome	TRUE	reported	45928049	18	0.00274932	454888	1.4e-08	ukb-b-14540	Whole body water mass || id:ukb-b-14540	TRUE	reported	igd	2	TRUE
rs56017587	C	T	C	T	0.0113738	0.00843548	0.137042	0.13	FALSE	FALSE	FALSE	XpNS6D	0.0242	0.7284	outcome	TRUE	reported	18698092	6	0.00181399	454888	3.6e-10	ukb-b-14540	Whole body water mass || id:ukb-b-14540	TRUE	reported	igd	2	TRUE
rs56130943	C	A	C	A	0.00899858	0.00783058	0.233134	0.23	FALSE	FALSE	FALSE	XpNS6D	0.0211	0.7126	outcome	TRUE	reported	105906522	14	0.00151347	454888	2.8e-09	ukb-b-14540	Whole body water mass || id:ukb-b-14540	TRUE	reported	igd	2	TRUE
rs56141370	T	C	T	C	0.0127401	0.0281987	0.114749	0.13	FALSE	FALSE	FALSE	XpNS6D	0.0245	0.2509	outcome	TRUE	reported	127056213	9	0.00195421	454888	7.1e-11	ukb-b-14540	Whole body water mass || id:ukb-b-14540	TRUE	reported	igd	2	TRUE
rs57126421	G	A	G	A	-0.0105915	0.00230265	0.237628	0.21	FALSE	FALSE	FALSE	XpNS6D	0.0197	0.9061	outcome	TRUE	reported	2656989	18	0.00147381	454888	6.7e-13	ukb-b-14540	Whole body water mass || id:ukb-b-14540	TRUE	reported	igd	2	TRUE
rs572474	G	A	G	A	0.0100886	0.0131866	0.165866	0.17	FALSE	FALSE	FALSE	XpNS6D	0.017	0.4359	outcome	TRUE	reported	89791654	10	0.0016752	454888	1.7e-09	ukb-b-14540	Whole body water mass || id:ukb-b-14540	TRUE	reported	igd	2	TRUE
rs573455	G	A	G	A	0.00717467	-0.00478852	0.533721	0.55	FALSE	FALSE	FALSE	XpNS6D	0.0128	0.707	outcome	TRUE	reported	117267884	11	0.00124713	454888	8.8e-09	ukb-b-14540	Whole body water mass || id:ukb-b-14540	TRUE	reported	igd	2	TRUE
rs5752989	A	G	A	G	-0.00988899	0.0195085	0.571147	0.57	FALSE	FALSE	FALSE	XpNS6D	0.0159	0.219	outcome	TRUE	reported	30365780	22	0.00126182	454888	4.6e-15	ukb-b-14540	Whole body water mass || id:ukb-b-14540	TRUE	reported	igd	2	TRUE
rs5753630	G	A	G	A	0.00743812	0.00914166	0.439495	0.46	FALSE	FALSE	FALSE	XpNS6D	0.0128	0.4805	outcome	TRUE	reported	31861950	22	0.00126188	454888	3.8e-09	ukb-b-14540	Whole body water mass || id:ukb-b-14540	TRUE	reported	igd	2	TRUE
rs5771118	C	T	C	T	0.00875036	-0.018331	0.741608	0.72	FALSE	FALSE	FALSE	XpNS6D	0.0178	0.3042	outcome	TRUE	reported	50714289	22	0.00143473	454888	1.1e-09	ukb-b-14540	Whole body water mass || id:ukb-b-14540	TRUE	reported	igd	2	TRUE
rs578366	G	A	G	A	-0.0102865	0.00712532	0.420402	0.43	FALSE	FALSE	FALSE	XpNS6D	0.0129	0.5799	outcome	TRUE	reported	81591034	6	0.00125497	454888	2.5e-16	ukb-b-14540	Whole body water mass || id:ukb-b-14540	TRUE	reported	igd	2	TRUE
rs59985551	T	C	T	C	-0.0182376	0.0396053	0.22625	0.22	FALSE	FALSE	FALSE	XpNS6D	0.0155	0.01044	outcome	TRUE	reported	56106928	2	0.00147987	454888	6.7e-35	ukb-b-14540	Whole body water mass || id:ukb-b-14540	TRUE	reported	igd	2	TRUE
rs6026578	G	C	G	C	-0.00964999	-0.0303352	0.625143	0.62	FALSE	TRUE	FALSE	XpNS6D	0.0163	0.06197	outcome	TRUE	reported	57463472	20	0.00129402	454888	8.8e-14	ukb-b-14540	Whole body water mass || id:ukb-b-14540	TRUE	reported	igd	2	TRUE
rs603321	G	A	G	A	-0.0114992	0.0230639	0.2445	0.22	FALSE	FALSE	FALSE	XpNS6D	0.0188	0.2204	outcome	TRUE	reported	140256669	6	0.00144991	454888	2.2e-15	ukb-b-14540	Whole body water mass || id:ukb-b-14540	TRUE	reported	igd	2	TRUE
rs60385590	A	C	A	C	0.00918333	0.0174469	0.258458	0.27	FALSE	FALSE	FALSE	XpNS6D	0.0178	0.3273	outcome	TRUE	reported	53630199	3	0.00143596	454888	1.6e-10	ukb-b-14540	Whole body water mass || id:ukb-b-14540	TRUE	reported	igd	2	TRUE
rs60590479	T	A	T	A	0.0109383	0.0126801	0.110216	0.1	FALSE	TRUE	FALSE	XpNS6D	0.0217	0.5576	outcome	TRUE	reported	44986519	2	0.00198382	454888	3.5e-08	ukb-b-14540	Whole body water mass || id:ukb-b-14540	TRUE	reported	igd	2	TRUE
rs60804050	A	G	A	G	-0.00991043	-0.00954541	0.255893	0.26	FALSE	FALSE	FALSE	XpNS6D	0.0146	0.5134	outcome	TRUE	reported	118870373	1	0.00141775	454888	2.7e-12	ukb-b-14540	Whole body water mass || id:ukb-b-14540	TRUE	reported	igd	2	TRUE
rs6081869	G	T	G	T	-0.0101883	0.00130085	0.385716	0.37	FALSE	FALSE	FALSE	XpNS6D	0.0165	0.936	outcome	TRUE	reported	20060745	20	0.00129741	454888	4.1e-15	ukb-b-14540	Whole body water mass || id:ukb-b-14540	TRUE	reported	igd	2	TRUE
rs6085658	T	C	T	C	-0.00854926	-0.0160278	0.40296	0.4	FALSE	FALSE	FALSE	XpNS6D	0.0132	0.2255	outcome	TRUE	reported	6685377	20	0.00127917	454888	2.3e-11	ukb-b-14540	Whole body water mass || id:ukb-b-14540	TRUE	reported	igd	2	TRUE
rs61878760	A	G	A	G	0.0149372	-0.00732678	0.082889	0.09	FALSE	FALSE	FALSE	XpNS6D	0.0222	0.7416	outcome	TRUE	reported	12807189	11	0.00226767	454888	4.5e-11	ukb-b-14540	Whole body water mass || id:ukb-b-14540	TRUE	reported	igd	2	TRUE
rs61939893	C	T	C	T	-0.0146369	-0.0246926	0.079691	0.08	FALSE	FALSE	FALSE	XpNS6D	0.0308	0.422	outcome	TRUE	reported	57042101	12	0.00229524	454888	1.8e-10	ukb-b-14540	Whole body water mass || id:ukb-b-14540	TRUE	reported	igd	2	TRUE
rs62275882	A	G	A	G	-0.0125399	0.00518653	0.141209	0.15	FALSE	FALSE	FALSE	XpNS6D	0.0181	0.7737	outcome	TRUE	reported	3469987	4	0.00178455	454888	2.1e-12	ukb-b-14540	Whole body water mass || id:ukb-b-14540	TRUE	reported	igd	2	TRUE
rs62372052	G	A	G	A	0.0267536	0.0257281	0.110095	0.11	FALSE	FALSE	FALSE	XpNS6D	0.0265	0.3329	outcome	TRUE	reported	42724294	5	0.00199094	454888	3.6e-41	ukb-b-14540	Whole body water mass || id:ukb-b-14540	TRUE	reported	igd	2	TRUE
rs62439025	C	G	C	G	0.0110511	0.0312079	0.152296	0.15	FALSE	TRUE	FALSE	XpNS6D	0.0179	0.0819	outcome	TRUE	reported	166592164	6	0.00173288	454888	1.8e-10	ukb-b-14540	Whole body water mass || id:ukb-b-14540	TRUE	reported	igd	2	TRUE
rs62460525	A	C	A	C	0.0134794	0.0415257	0.070099	0.06	FALSE	FALSE	FALSE	XpNS6D	0.0259	0.109	outcome	TRUE	reported	44902676	7	0.00243497	454888	3.1e-08	ukb-b-14540	Whole body water mass || id:ukb-b-14540	TRUE	reported	igd	2	TRUE
rs62515437	T	G	T	G	0.0192685	0.0010994	0.225156	0.23	FALSE	FALSE	FALSE	XpNS6D	0.0152	0.9415	outcome	TRUE	reported	57160328	8	0.00148982	454888	2.9e-38	ukb-b-14540	Whole body water mass || id:ukb-b-14540	TRUE	reported	igd	2	TRUE
rs62621197	T	C	T	C	-0.0324712	-0.0879573	0.037194	0.03	FALSE	FALSE	FALSE	XpNS6D	0.0557	0.1145	outcome	TRUE	reported	8670147	19	0.00342102	454888	2.3e-21	ukb-b-14540	Whole body water mass || id:ukb-b-14540	TRUE	reported	igd	2	TRUE
rs62621400	G	C	G	C	-0.019588	0.00390762	0.057649	0.06	FALSE	TRUE	FALSE	XpNS6D	0.0366	0.9148	outcome	TRUE	reported	101718239	15	0.00267708	454888	2.5e-13	ukb-b-14540	Whole body water mass || id:ukb-b-14540	TRUE	reported	igd	2	TRUE
rs6450346	C	T	C	T	-0.0117091	-0.00119928	0.701329	0.7	FALSE	FALSE	FALSE	XpNS6D	0.0138	0.93	outcome	TRUE	reported	55014771	5	0.00135772	454888	6.5e-18	ukb-b-14540	Whole body water mass || id:ukb-b-14540	TRUE	reported	igd	2	TRUE
rs646370	G	A	G	A	0.0127457	-0.0339182	0.14711	0.18	FALSE	FALSE	FALSE	XpNS6D	0.0218	0.1201	outcome	TRUE	reported	32401166	1	0.00174879	454888	3.1e-13	ukb-b-14540	Whole body water mass || id:ukb-b-14540	TRUE	reported	igd	2	TRUE
rs6514066	G	T	G	T	0.00727258	-0.0132123	0.623606	0.62	FALSE	FALSE	FALSE	XpNS6D	0.013	0.3143	outcome	TRUE	reported	44500794	20	0.0012882	454888	1.6e-08	ukb-b-14540	Whole body water mass || id:ukb-b-14540	TRUE	reported	igd	2	TRUE
rs6570509	T	G	T	G	-0.014029	0.0124225	0.287108	0.29	FALSE	FALSE	FALSE	XpNS6D	0.0143	0.3815	outcome	TRUE	reported	142716286	6	0.00137023	454888	1.3e-24	ukb-b-14540	Whole body water mass || id:ukb-b-14540	TRUE	reported	igd	2	TRUE
rs6603813	G	T	G	T	0.00975967	0.0216323	0.254365	0.26	FALSE	FALSE	FALSE	XpNS6D	0.0179	0.2291	outcome	TRUE	reported	2043080	1	0.00142435	454888	7.3e-12	ukb-b-14540	Whole body water mass || id:ukb-b-14540	TRUE	reported	igd	2	TRUE
rs663344	C	G	C	G	-0.0149776	0.0428679	0.181323	0.17	FALSE	TRUE	FALSE	XpNS6D	0.021	0.04064	outcome	TRUE	reported	98316331	9	0.00164232	454888	7.5e-20	ukb-b-14540	Whole body water mass || id:ukb-b-14540	TRUE	reported	igd	2	TRUE
rs6665399	C	T	C	T	0.0080964	-0.0157749	0.44493	0.44	FALSE	FALSE	FALSE	XpNS6D	0.0128	0.2179	outcome	TRUE	reported	21553933	1	0.00124351	454888	7.5e-11	ukb-b-14540	Whole body water mass || id:ukb-b-14540	TRUE	reported	igd	2	TRUE
rs6669139	T	C	T	C	0.015562	0.0152826	0.208725	0.2	FALSE	FALSE	FALSE	XpNS6D	0.0159	0.3362	outcome	TRUE	reported	56583110	1	0.00152808	454888	2.3e-24	ukb-b-14540	Whole body water mass || id:ukb-b-14540	TRUE	reported	igd	2	TRUE
rs6693481	C	T	C	T	-0.00832125	0.00853633	0.69513	0.68	FALSE	FALSE	FALSE	XpNS6D	0.0137	0.535	outcome	TRUE	reported	203766395	1	0.00134935	454888	7e-10	ukb-b-14540	Whole body water mass || id:ukb-b-14540	TRUE	reported	igd	2	TRUE
rs67141907	T	C	T	C	0.0111475	-0.00320513	0.149192	0.15	FALSE	FALSE	FALSE	XpNS6D	0.0182	0.8625	outcome	TRUE	reported	42805360	13	0.00175534	454888	2.1e-10	ukb-b-14540	Whole body water mass || id:ukb-b-14540	TRUE	reported	igd	2	TRUE
rs6719296	A	G	A	G	0.00870579	0.0018982	0.495358	0.5	FALSE	FALSE	FALSE	XpNS6D	0.0127	0.8821	outcome	TRUE	reported	103101108	2	0.0012467	454888	2.9e-12	ukb-b-14540	Whole body water mass || id:ukb-b-14540	TRUE	reported	igd	2	TRUE
rs6719991	A	G	A	G	0.00782302	0.0181346	0.328883	0.33	FALSE	FALSE	FALSE	XpNS6D	0.0137	0.1868	outcome	TRUE	reported	241791028	2	0.00132623	454888	3.7e-09	ukb-b-14540	Whole body water mass || id:ukb-b-14540	TRUE	reported	igd	2	TRUE
rs6721191	G	A	G	A	-0.00738099	0.0129839	0.577892	0.61	FALSE	FALSE	FALSE	XpNS6D	0.016	0.4154	outcome	TRUE	reported	10190115	2	0.00125478	454888	4e-09	ukb-b-14540	Whole body water mass || id:ukb-b-14540	TRUE	reported	igd	2	TRUE
rs6747657	A	G	A	G	0.00785864	-0.00813298	0.281647	0.3	FALSE	FALSE	FALSE	XpNS6D	0.014	0.5638	outcome	TRUE	reported	112003163	2	0.00137639	454888	1.1e-08	ukb-b-14540	Whole body water mass || id:ukb-b-14540	TRUE	reported	igd	2	TRUE
rs67551338	T	C	T	C	0.0257087	-0.0142003	0.061476	0.07	FALSE	FALSE	FALSE	XpNS6D	0.0308	0.6439	outcome	TRUE	reported	3393100	12	0.0026163	454888	8.7e-23	ukb-b-14540	Whole body water mass || id:ukb-b-14540	TRUE	reported	igd	2	TRUE
rs676105	C	T	C	T	0.013517	0.0251127	0.303605	0.28	FALSE	FALSE	FALSE	XpNS6D	0.0142	0.07645	outcome	TRUE	reported	30443688	11	0.00135609	454888	2.1e-23	ukb-b-14540	Whole body water mass || id:ukb-b-14540	TRUE	reported	igd	2	TRUE
rs6762578	A	G	A	G	0.015631	-0.00611868	0.778407	0.78	FALSE	FALSE	FALSE	XpNS6D	0.0154	0.6943	outcome	TRUE	reported	128992047	3	0.00150084	454888	2.1e-25	ukb-b-14540	Whole body water mass || id:ukb-b-14540	TRUE	reported	igd	2	TRUE
rs6781248	A	G	A	G	0.00764883	0.0102473	0.546033	0.55	FALSE	FALSE	FALSE	XpNS6D	0.0127	0.4241	outcome	TRUE	reported	13726684	3	0.00124758	454888	8.7e-10	ukb-b-14540	Whole body water mass || id:ukb-b-14540	TRUE	reported	igd	2	TRUE
rs6821305	C	A	C	A	0.0132257	0.0129839	0.399243	0.42	FALSE	FALSE	FALSE	XpNS6D	0.016	0.4135	outcome	TRUE	reported	122713863	4	0.0012674	454888	1.7e-25	ukb-b-14540	Whole body water mass || id:ukb-b-14540	TRUE	reported	igd	2	TRUE
rs6874142	G	T	G	T	0.018096	0.0234734	0.11371	0.11	FALSE	FALSE	FALSE	XpNS6D	0.027	0.3838	outcome	TRUE	reported	172753555	5	0.00207041	454888	2.3e-18	ukb-b-14540	Whole body water mass || id:ukb-b-14540	TRUE	reported	igd	2	TRUE
rs6900690	A	G	A	G	0.00809154	0.00598207	0.561932	0.57	FALSE	FALSE	FALSE	XpNS6D	0.0128	0.6432	outcome	TRUE	reported	126223032	6	0.00124718	454888	8.7e-11	ukb-b-14540	Whole body water mass || id:ukb-b-14540	TRUE	reported	igd	2	TRUE
rs6902789	A	G	A	G	0.0103437	0.00647897	0.367706	0.37	FALSE	FALSE	FALSE	XpNS6D	0.0163	0.6918	outcome	TRUE	reported	105358192	6	0.00129141	454888	1.2e-15	ukb-b-14540	Whole body water mass || id:ukb-b-14540	TRUE	reported	igd	2	TRUE
rs6946419	C	T	C	T	-0.00789095	-0.0127188	0.377223	0.4	FALSE	FALSE	FALSE	XpNS6D	0.016	0.4268	outcome	TRUE	reported	28768853	7	0.00128649	454888	8.6e-10	ukb-b-14540	Whole body water mass || id:ukb-b-14540	TRUE	reported	igd	2	TRUE
rs695922	G	A	G	A	-0.0101871	-0.0144944	0.836926	0.85	FALSE	FALSE	FALSE	XpNS6D	0.0181	0.4231	outcome	TRUE	reported	53385529	5	0.00169883	454888	2e-09	ukb-b-14540	Whole body water mass || id:ukb-b-14540	TRUE	reported	igd	2	TRUE
rs6972291	C	T	C	T	-0.0110394	0.002002	0.17554	0.19	FALSE	FALSE	FALSE	XpNS6D	0.0226	0.9288	outcome	TRUE	reported	55802063	7	0.00163537	454888	1.5e-11	ukb-b-14540	Whole body water mass || id:ukb-b-14540	TRUE	reported	igd	2	TRUE
rs6984820	T	C	T	C	-0.0101236	0.0159718	0.42231	0.4	FALSE	FALSE	FALSE	XpNS6D	0.0132	0.2279	outcome	TRUE	reported	144993324	8	0.00126256	454888	1.1e-15	ukb-b-14540	Whole body water mass || id:ukb-b-14540	TRUE	reported	igd	2	TRUE
rs7033487	C	T	C	T	-0.0231821	0.00390762	0.197506	0.22	FALSE	FALSE	FALSE	XpNS6D	0.0193	0.8419	outcome	TRUE	reported	119129257	9	0.00156371	454888	1e-49	ukb-b-14540	Whole body water mass || id:ukb-b-14540	TRUE	reported	igd	2	TRUE
rs703593	G	A	G	A	-0.0113147	-0.0127188	0.48201	0.5	FALSE	FALSE	FALSE	XpNS6D	0.0127	0.3191	outcome	TRUE	reported	103064247	12	0.00124281	454888	8.7e-20	ukb-b-14540	Whole body water mass || id:ukb-b-14540	TRUE	reported	igd	2	TRUE
rs7095768	T	G	T	G	0.00784498	-0.00280393	0.263309	0.26	FALSE	FALSE	FALSE	XpNS6D	0.0145	0.846	outcome	TRUE	reported	53256505	10	0.00141088	454888	2.7e-08	ukb-b-14540	Whole body water mass || id:ukb-b-14540	TRUE	reported	igd	2	TRUE
rs7111235	C	T	C	T	0.0075693	-0.00488803	0.493515	0.48	FALSE	FALSE	FALSE	XpNS6D	0.0129	0.704	outcome	TRUE	reported	133658661	11	0.00125132	454888	1.5e-09	ukb-b-14540	Whole body water mass || id:ukb-b-14540	TRUE	reported	igd	2	TRUE
rs7129320	A	G	A	G	-0.0232501	-0.0112632	0.165933	0.16	FALSE	FALSE	FALSE	XpNS6D	0.0173	0.5121	outcome	TRUE	reported	68388220	11	0.00167179	454888	5.7e-44	ukb-b-14540	Whole body water mass || id:ukb-b-14540	TRUE	reported	igd	2	TRUE
rs7134283	A	G	A	G	-0.0116943	0.00429078	0.28341	0.26	FALSE	FALSE	FALSE	XpNS6D	0.0181	0.8121	outcome	TRUE	reported	24071748	12	0.00138297	454888	2.8e-17	ukb-b-14540	Whole body water mass || id:ukb-b-14540	TRUE	reported	igd	2	TRUE
rs71414738	T	C	T	C	0.00921298	0.00339423	0.176031	0.17	FALSE	FALSE	FALSE	XpNS6D	0.0174	0.8434	outcome	TRUE	reported	127876242	2	0.00162745	454888	1.5e-08	ukb-b-14540	Whole body water mass || id:ukb-b-14540	TRUE	reported	igd	2	TRUE
rs7150606	T	G	T	G	-0.0101096	-0.011769	0.142098	0.16	FALSE	FALSE	FALSE	XpNS6D	0.0222	0.5935	outcome	TRUE	reported	68413076	14	0.00178688	454888	1.5e-08	ukb-b-14540	Whole body water mass || id:ukb-b-14540	TRUE	reported	igd	2	TRUE
rs7188009	A	G	A	G	0.00856497	0.0041912	0.4044	0.38	FALSE	FALSE	FALSE	XpNS6D	0.0163	0.7968	outcome	TRUE	reported	81660642	16	0.00126994	454888	1.5e-11	ukb-b-14540	Whole body water mass || id:ukb-b-14540	TRUE	reported	igd	2	TRUE
rs7192870	C	T	C	T	-0.00866933	0.0235757	0.4691	0.44	FALSE	FALSE	FALSE	XpNS6D	0.016	0.1387	outcome	TRUE	reported	14397436	16	0.00126136	454888	6.3e-12	ukb-b-14540	Whole body water mass || id:ukb-b-14540	TRUE	reported	igd	2	TRUE
rs7223535	A	G	A	G	-0.0248584	0.0144944	0.270358	0.27	FALSE	FALSE	FALSE	XpNS6D	0.0145	0.316	outcome	TRUE	reported	29211667	17	0.00140176	454888	2.3e-70	ukb-b-14540	Whole body water mass || id:ukb-b-14540	TRUE	reported	igd	2	TRUE
rs7229520	A	G	A	G	-0.0106495	-0.00631993	0.66193	0.67	FALSE	FALSE	FALSE	XpNS6D	0.0135	0.6436	outcome	TRUE	reported	46516468	18	0.00131979	454888	7.1e-16	ukb-b-14540	Whole body water mass || id:ukb-b-14540	TRUE	reported	igd	2	TRUE
rs724016	G	A	G	A	0.029789	0.0190809	0.443675	0.44	FALSE	FALSE	FALSE	XpNS6D	0.013	0.1417	outcome	TRUE	reported	141105570	3	0.00124851	454888	8e-126	ukb-b-14540	Whole body water mass || id:ukb-b-14540	TRUE	reported	igd	2	TRUE
rs7245864	T	C	T	C	-0.0070871	0.00915794	0.542496	0.54	FALSE	FALSE	FALSE	XpNS6D	0.0127	0.4709	outcome	TRUE	reported	38305660	19	0.00125233	454888	1.5e-08	ukb-b-14540	Whole body water mass || id:ukb-b-14540	TRUE	reported	igd	2	TRUE
rs7245985	G	T	G	T	-0.0109026	0.0268575	0.20756	0.2	FALSE	FALSE	FALSE	XpNS6D	0.0161	0.09417	outcome	TRUE	reported	30710410	19	0.00153925	454888	1.4e-12	ukb-b-14540	Whole body water mass || id:ukb-b-14540	TRUE	reported	igd	2	TRUE
rs72656010	C	T	C	T	-0.0364409	0.0292229	0.132269	0.13	FALSE	FALSE	FALSE	XpNS6D	0.0238	0.2197	outcome	TRUE	reported	57122215	8	0.00184289	454888	5e-87	ukb-b-14540	Whole body water mass || id:ukb-b-14540	TRUE	reported	igd	2	TRUE
rs72703409	C	G	C	G	-0.0150512	-0.054245	0.065547	0.07	FALSE	TRUE	FALSE	XpNS6D	0.027	0.04457	outcome	TRUE	reported	184225295	4	0.00251173	454888	2.1e-09	ukb-b-14540	Whole body water mass || id:ukb-b-14540	TRUE	reported	igd	2	TRUE
rs72754922	A	G	A	G	-0.0156012	-0.00140098	0.060955	0.07	FALSE	FALSE	FALSE	XpNS6D	0.0258	0.9568	outcome	TRUE	reported	42547714	5	0.00261009	454888	2.3e-09	ukb-b-14540	Whole body water mass || id:ukb-b-14540	TRUE	reported	igd	2	TRUE
rs7280982	A	G	A	G	-0.00886241	0.0009995	0.221393	0.23	FALSE	FALSE	FALSE	XpNS6D	0.0188	0.9576	outcome	TRUE	reported	37468223	21	0.00150843	454888	4.2e-09	ukb-b-14540	Whole body water mass || id:ukb-b-14540	TRUE	reported	igd	2	TRUE
rs72885917	C	A	C	A	-0.0206378	0.00511305	0.247486	0.24	FALSE	FALSE	FALSE	XpNS6D	0.0149	0.7333	outcome	TRUE	reported	172416376	2	0.00143435	454888	6.1e-47	ukb-b-14540	Whole body water mass || id:ukb-b-14540	TRUE	reported	igd	2	TRUE
rs7301341	C	T	C	T	-0.0102187	0.00631993	0.326508	0.32	FALSE	FALSE	FALSE	XpNS6D	0.0167	0.7072	outcome	TRUE	reported	94083105	12	0.00132585	454888	1.3e-14	ukb-b-14540	Whole body water mass || id:ukb-b-14540	TRUE	reported	igd	2	TRUE
rs73013411	A	C	A	C	0.0130735	-0.0161294	0.131264	0.13	FALSE	FALSE	FALSE	XpNS6D	0.0233	0.4879	outcome	TRUE	reported	164126233	6	0.00184054	454888	1.2e-12	ukb-b-14540	Whole body water mass || id:ukb-b-14540	TRUE	reported	igd	2	TRUE
rs73092108	G	A	G	A	-0.0158109	-0.0400857	0.113942	0.11	FALSE	FALSE	FALSE	XpNS6D	0.0208	0.05307	outcome	TRUE	reported	233153745	2	0.00194977	454888	5.1e-16	ukb-b-14540	Whole body water mass || id:ukb-b-14540	TRUE	reported	igd	2	TRUE
rs7312646	C	A	C	A	-0.0104626	-0.0119286	0.521109	0.52	FALSE	FALSE	FALSE	XpNS6D	0.0159	0.4558	outcome	TRUE	reported	102388920	12	0.00126729	454888	1.5e-16	ukb-b-14540	Whole body water mass || id:ukb-b-14540	TRUE	reported	igd	2	TRUE
rs73158212	G	A	G	A	-0.00833599	-0.0241071	0.224357	0.19	FALSE	FALSE	FALSE	XpNS6D	0.0203	0.2343	outcome	TRUE	reported	148383377	7	0.0015091	454888	3.3e-08	ukb-b-14540	Whole body water mass || id:ukb-b-14540	TRUE	reported	igd	2	TRUE
rs73175572	G	A	G	A	0.0277863	0.0191828	0.111718	0.11	FALSE	FALSE	FALSE	XpNS6D	0.0256	0.453	outcome	TRUE	reported	185490184	3	0.00199125	454888	3e-44	ukb-b-14540	Whole body water mass || id:ukb-b-14540	TRUE	reported	igd	2	TRUE
rs73189390	A	G	A	G	-0.00892885	0.00139902	0.183758	0.2	FALSE	FALSE	FALSE	XpNS6D	0.0163	0.9307	outcome	TRUE	reported	17383170	21	0.00162046	454888	3.6e-08	ukb-b-14540	Whole body water mass || id:ukb-b-14540	TRUE	reported	igd	2	TRUE
rs74048171	A	C	A	C	-0.0102602	0.0375848	0.258347	0.26	FALSE	FALSE	FALSE	XpNS6D	0.0145	0.009431	outcome	TRUE	reported	2093603	11	0.00142358	454888	5.7e-13	ukb-b-14540	Whole body water mass || id:ukb-b-14540	TRUE	reported	igd	2	TRUE
rs74494415	T	C	T	C	-0.0254488	0.0186255	0.039748	0.04	FALSE	FALSE	FALSE	XpNS6D	0.0409	0.6491	outcome	TRUE	reported	74972138	18	0.00321557	454888	2.5e-15	ukb-b-14540	Whole body water mass || id:ukb-b-14540	TRUE	reported	igd	2	TRUE
rs7503332	G	T	G	T	0.00741202	-0.00846408	0.481758	0.55	FALSE	FALSE	FALSE	XpNS6D	0.0162	0.5988	outcome	TRUE	reported	63563513	17	0.00125963	454888	4e-09	ukb-b-14540	Whole body water mass || id:ukb-b-14540	TRUE	reported	igd	2	TRUE
rs7513326	A	G	A	G	-0.00707307	-0.0010005	0.508343	0.52	FALSE	FALSE	FALSE	XpNS6D	0.0129	0.9384	outcome	TRUE	reported	159895536	1	0.00126028	454888	2e-08	ukb-b-14540	Whole body water mass || id:ukb-b-14540	TRUE	reported	igd	2	TRUE
rs752070	G	A	G	A	0.0113975	0.0145047	0.12629	0.16	FALSE	FALSE	FALSE	XpNS6D	0.023	0.5275	outcome	TRUE	reported	74824970	2	0.00186755	454888	1e-09	ukb-b-14540	Whole body water mass || id:ukb-b-14540	TRUE	reported	igd	2	TRUE
rs7569435	A	C	A	C	0.00837353	0.0173486	0.243927	0.28	FALSE	FALSE	FALSE	XpNS6D	0.0145	0.2302	outcome	TRUE	reported	169122145	2	0.00144402	454888	6.7e-09	ukb-b-14540	Whole body water mass || id:ukb-b-14540	TRUE	reported	igd	2	TRUE
rs75786059	G	A	G	A	0.0144401	0.013592	0.174579	0.16	FALSE	FALSE	FALSE	XpNS6D	0.0171	0.4261	outcome	TRUE	reported	26449327	1	0.00162986	454888	8e-19	ukb-b-14540	Whole body water mass || id:ukb-b-14540	TRUE	reported	igd	2	TRUE
rs76307059	G	C	G	C	-0.0185891	-0.012225	0.04639	0.05	FALSE	TRUE	FALSE	XpNS6D	0.0298	0.682	outcome	TRUE	reported	169000888	6	0.00296032	454888	3.4e-10	ukb-b-14540	Whole body water mass || id:ukb-b-14540	TRUE	reported	igd	2	TRUE
rs76364830	A	G	A	G	-0.0220818	-0.0283995	0.063428	0.06	FALSE	FALSE	FALSE	XpNS6D	0.0363	0.4337	outcome	TRUE	reported	13372120	8	0.00257545	454888	1e-17	ukb-b-14540	Whole body water mass || id:ukb-b-14540	TRUE	reported	igd	2	TRUE
rs76513770	C	T	C	T	-0.0161409	0.0225524	0.128135	0.12	FALSE	FALSE	FALSE	XpNS6D	0.0192	0.2407	outcome	TRUE	reported	72505534	16	0.00186298	454888	4.6e-18	ukb-b-14540	Whole body water mass || id:ukb-b-14540	TRUE	reported	igd	2	TRUE
rs76875574	A	C	A	C	-0.0154113	-0.0202027	0.053766	0.05	FALSE	FALSE	FALSE	XpNS6D	0.0357	0.5721	outcome	TRUE	reported	40376098	15	0.00279425	454888	3.5e-08	ukb-b-14540	Whole body water mass || id:ukb-b-14540	TRUE	reported	igd	2	TRUE
rs7706886	A	G	A	G	0.0123907	0.0177417	0.270866	0.25	FALSE	FALSE	FALSE	XpNS6D	0.0181	0.3269	outcome	TRUE	reported	32722319	5	0.00142123	454888	2.8e-18	ukb-b-14540	Whole body water mass || id:ukb-b-14540	TRUE	reported	igd	2	TRUE
rs77079139	A	G	A	G	0.0114649	-0.00501254	0.128592	0.12	FALSE	FALSE	FALSE	XpNS6D	0.0196	0.7994	outcome	TRUE	reported	40769698	13	0.0018691	454888	8.6e-10	ukb-b-14540	Whole body water mass || id:ukb-b-14540	TRUE	reported	igd	2	TRUE
rs77093479	G	C	G	C	-0.0106293	0.0171462	0.165097	0.17	FALSE	TRUE	FALSE	XpNS6D	0.0215	0.4253	outcome	TRUE	reported	79429575	17	0.00169081	454888	3.2e-10	ukb-b-14540	Whole body water mass || id:ukb-b-14540	TRUE	reported	igd	2	TRUE
rs77165542	T	C	T	C	-0.0585617	-0.0257281	0.035483	0.04	FALSE	FALSE	FALSE	XpNS6D	0.0454	0.5709	outcome	TRUE	reported	430975	2	0.0033895	454888	7e-67	ukb-b-14540	Whole body water mass || id:ukb-b-14540	TRUE	reported	igd	2	TRUE
rs7728690	T	C	T	C	-0.0109995	0.00647897	0.38552	0.38	FALSE	FALSE	FALSE	XpNS6D	0.0131	0.6191	outcome	TRUE	reported	88411214	5	0.00127508	454888	6.3e-18	ukb-b-14540	Whole body water mass || id:ukb-b-14540	TRUE	reported	igd	2	TRUE
rs7731023	G	A	G	A	0.00861774	-0.0009995	0.574347	0.58	FALSE	FALSE	FALSE	XpNS6D	0.0129	0.9358	outcome	TRUE	reported	36181627	5	0.00125483	454888	6.5e-12	ukb-b-14540	Whole body water mass || id:ukb-b-14540	TRUE	reported	igd	2	TRUE
rs77344209	T	C	T	C	0.00991493	0.0132123	0.251608	0.25	FALSE	FALSE	FALSE	XpNS6D	0.0185	0.4766	outcome	TRUE	reported	55515277	3	0.00144741	454888	7.4e-12	ukb-b-14540	Whole body water mass || id:ukb-b-14540	TRUE	reported	igd	2	TRUE
rs7740107	A	T	A	T	-0.0293443	-0.0216323	0.736358	0.74	FALSE	TRUE	FALSE	XpNS6D	0.0146	0.1387	outcome	TRUE	reported	130374461	6	0.00140625	454888	1.1e-96	ukb-b-14540	Whole body water mass || id:ukb-b-14540	TRUE	reported	igd	2	TRUE
rs7755185	G	A	G	A	0.00854446	0.00400802	0.311107	0.34	FALSE	FALSE	FALSE	XpNS6D	0.0167	0.8085	outcome	TRUE	reported	152339615	6	0.00134085	454888	1.9e-10	ukb-b-14540	Whole body water mass || id:ukb-b-14540	TRUE	reported	igd	2	TRUE
rs7766034	T	C	T	C	-0.00742986	0.0071742	0.426101	0.41	FALSE	FALSE	FALSE	XpNS6D	0.013	0.5828	outcome	TRUE	reported	19753061	6	0.00125749	454888	3.5e-09	ukb-b-14540	Whole body water mass || id:ukb-b-14540	TRUE	reported	igd	2	TRUE
rs77848106	A	C	A	C	-0.00928385	0.00399202	0.295518	0.3	FALSE	FALSE	FALSE	XpNS6D	0.014	0.7757	outcome	TRUE	reported	107971673	1	0.00136782	454888	1.1e-11	ukb-b-14540	Whole body water mass || id:ukb-b-14540	TRUE	reported	igd	2	TRUE
rs78378222	G	T	G	T	0.0826709	-0.0149871	0.012278	0.02	FALSE	FALSE	FALSE	XpNS6D	0.0553	0.787	outcome	TRUE	reported	7571752	17	0.00577566	454888	1.8e-46	ukb-b-14540	Whole body water mass || id:ukb-b-14540	TRUE	reported	igd	2	TRUE
rs7843128	C	T	C	T	-0.00852473	0.002002	0.356747	0.36	FALSE	FALSE	FALSE	XpNS6D	0.0133	0.8814	outcome	TRUE	reported	22473465	8	0.00130051	454888	5.6e-11	ukb-b-14540	Whole body water mass || id:ukb-b-14540	TRUE	reported	igd	2	TRUE
rs7912286	G	A	G	A	-0.00862348	0.00280393	0.601965	0.62	FALSE	FALSE	FALSE	XpNS6D	0.0163	0.8636	outcome	TRUE	reported	114693230	10	0.00128294	454888	1.8e-11	ukb-b-14540	Whole body water mass || id:ukb-b-14540	TRUE	reported	igd	2	TRUE
rs7952436	T	C	T	C	-0.03328	0.00757127	0.082024	0.08	FALSE	FALSE	FALSE	XpNS6D	0.031	0.8067	outcome	TRUE	reported	67024534	11	0.00226791	454888	9.4e-49	ukb-b-14540	Whole body water mass || id:ukb-b-14540	TRUE	reported	igd	2	TRUE
rs79728014	G	A	G	A	0.00968837	-0.0323704	0.149125	0.16	FALSE	FALSE	FALSE	XpNS6D	0.0222	0.144	outcome	TRUE	reported	46062245	11	0.00175176	454888	3.2e-08	ukb-b-14540	Whole body water mass || id:ukb-b-14540	TRUE	reported	igd	2	TRUE
rs798759	G	A	G	A	-0.00965264	-0.0179381	0.463632	0.44	FALSE	FALSE	FALSE	XpNS6D	0.0128	0.1643	outcome	TRUE	reported	1730299	4	0.00124226	454888	7.8e-15	ukb-b-14540	Whole body water mass || id:ukb-b-14540	TRUE	reported	igd	2	TRUE
rs79883557	T	C	T	C	-0.0175477	0.0205866	0.081615	0.08	FALSE	FALSE	FALSE	XpNS6D	0.0243	0.3969	outcome	TRUE	reported	68383901	2	0.00226467	454888	9.3e-15	ukb-b-14540	Whole body water mass || id:ukb-b-14540	TRUE	reported	igd	2	TRUE
rs7994814	T	C	T	C	0.0111235	-0.0138961	0.417055	0.41	FALSE	FALSE	FALSE	XpNS6D	0.0169	0.4108	outcome	TRUE	reported	27054201	13	0.00127997	454888	3.6e-18	ukb-b-14540	Whole body water mass || id:ukb-b-14540	TRUE	reported	igd	2	TRUE
rs8002779	A	G	A	G	-0.00754324	-0.00964638	0.60278	0.59	FALSE	FALSE	FALSE	XpNS6D	0.013	0.4599	outcome	TRUE	reported	92015977	13	0.00126949	454888	2.8e-09	ukb-b-14540	Whole body water mass || id:ukb-b-14540	TRUE	reported	igd	2	TRUE
rs8059189	A	G	A	G	-0.0120055	-0.0036065	0.403859	0.4	FALSE	FALSE	FALSE	XpNS6D	0.0161	0.8205	outcome	TRUE	reported	86417349	16	0.00130196	454888	2.9e-20	ukb-b-14540	Whole body water mass || id:ukb-b-14540	TRUE	reported	igd	2	TRUE
rs8067974	G	A	G	A	-0.0138365	-9.9995e-05	0.32943	0.33	FALSE	FALSE	FALSE	XpNS6D	0.0169	0.9971	outcome	TRUE	reported	43232566	17	0.00132823	454888	2.1e-25	ukb-b-14540	Whole body water mass || id:ukb-b-14540	TRUE	reported	igd	2	TRUE
rs8074074	T	C	T	C	0.00951587	0.00598207	0.754658	0.7	FALSE	FALSE	FALSE	XpNS6D	0.0174	0.731	outcome	TRUE	reported	17407816	17	0.00145173	454888	5.6e-11	ukb-b-14540	Whole body water mass || id:ukb-b-14540	TRUE	reported	igd	2	TRUE
rs8088739	C	T	C	T	0.0081677	0.0339705	0.244489	0.26	FALSE	FALSE	FALSE	XpNS6D	0.0148	0.02159	outcome	TRUE	reported	60767088	18	0.00145027	454888	1.8e-08	ukb-b-14540	Whole body water mass || id:ukb-b-14540	TRUE	reported	igd	2	TRUE
rs822549	C	T	C	T	0.0119502	0.00430927	0.267423	0.26	FALSE	FALSE	FALSE	XpNS6D	0.0178	0.8102	outcome	TRUE	reported	148649180	7	0.00140527	454888	1.8e-17	ukb-b-14540	Whole body water mass || id:ukb-b-14540	TRUE	reported	igd	2	TRUE
rs822688	T	C	T	C	0.0138961	-0.00170145	0.124156	0.16	FALSE	FALSE	FALSE	XpNS6D	0.0185	0.9279	outcome	TRUE	reported	53493387	12	0.00192342	454888	5e-13	ukb-b-14540	Whole body water mass || id:ukb-b-14540	TRUE	reported	igd	2	TRUE
rs843374	T	A	T	A	-0.0111379	-0.00179838	0.587169	0.59	FALSE	TRUE	FALSE	XpNS6D	0.0131	0.8916	outcome	TRUE	reported	183997261	3	0.00126172	454888	1.1e-18	ukb-b-14540	Whole body water mass || id:ukb-b-14540	TRUE	reported	igd	2	TRUE
rs867529	C	G	C	G	0.00997199	0.0115332	0.279426	0.26	FALSE	TRUE	FALSE	XpNS6D	0.0147	0.4314	outcome	TRUE	reported	88913273	2	0.00137863	454888	4.7e-13	ukb-b-14540	Whole body water mass || id:ukb-b-14540	TRUE	reported	igd	2	TRUE
rs876672	G	A	G	A	-0.0131549	-0.0215658	0.085365	0.08	FALSE	FALSE	FALSE	XpNS6D	0.0301	0.4725	outcome	TRUE	reported	81571600	16	0.00223956	454888	4.3e-09	ukb-b-14540	Whole body water mass || id:ukb-b-14540	TRUE	reported	igd	2	TRUE
rs878346	A	G	A	G	-0.0081561	0.00667765	0.366638	0.36	FALSE	FALSE	FALSE	XpNS6D	0.0132	0.6101	outcome	TRUE	reported	133431092	9	0.00129233	454888	2.8e-10	ukb-b-14540	Whole body water mass || id:ukb-b-14540	TRUE	reported	igd	2	TRUE
rs9291926	G	T	G	T	-0.0122007	0.00642057	0.531833	0.52	FALSE	FALSE	FALSE	XpNS6D	0.0128	0.6171	outcome	TRUE	reported	67599656	5	0.00124539	454888	1.2e-22	ukb-b-14540	Whole body water mass || id:ukb-b-14540	TRUE	reported	igd	2	TRUE
rs9327336	C	T	C	T	0.00868985	0.0212236	0.343062	0.34	FALSE	FALSE	FALSE	XpNS6D	0.0135	0.1174	outcome	TRUE	reported	123990270	5	0.00130754	454888	3e-11	ukb-b-14540	Whole body water mass || id:ukb-b-14540	TRUE	reported	igd	2	TRUE
rs9350850	C	T	C	T	0.0237416	0.0231663	0.079497	0.08	FALSE	FALSE	FALSE	XpNS6D	0.0239	0.3324	outcome	TRUE	reported	81050236	6	0.00229167	454888	3.8e-25	ukb-b-14540	Whole body water mass || id:ukb-b-14540	TRUE	reported	igd	2	TRUE
rs9380508	T	C	T	C	0.0122335	-0.00722605	0.77506	0.78	FALSE	FALSE	FALSE	XpNS6D	0.0159	0.6531	outcome	TRUE	reported	35398689	6	0.00148682	454888	1.9e-16	ukb-b-14540	Whole body water mass || id:ukb-b-14540	TRUE	reported	igd	2	TRUE
rs9480933	G	C	G	C	-0.0131432	-0.0037928	0.349842	0.34	FALSE	TRUE	FALSE	XpNS6D	0.0136	0.7802	outcome	TRUE	reported	109671391	6	0.00130061	454888	5.2e-24	ukb-b-14540	Whole body water mass || id:ukb-b-14540	TRUE	reported	igd	2	TRUE
rs9513510	C	G	C	G	-0.010601	-0.0145047	0.698905	0.67	FALSE	TRUE	FALSE	XpNS6D	0.0135	0.2872	outcome	TRUE	reported	99571922	13	0.00135821	454888	5.9e-15	ukb-b-14540	Whole body water mass || id:ukb-b-14540	TRUE	reported	igd	2	TRUE
rs9588151	T	C	T	C	0.0073684	-0.0248051	0.323521	0.34	FALSE	FALSE	FALSE	XpNS6D	0.0167	0.1364	outcome	TRUE	reported	111039357	13	0.00134154	454888	4e-08	ukb-b-14540	Whole body water mass || id:ukb-b-14540	TRUE	reported	igd	2	TRUE
rs9634212	A	C	A	C	0.02378	0.00498754	0.220687	0.23	FALSE	FALSE	FALSE	XpNS6D	0.0187	0.7892	outcome	TRUE	reported	93993266	12	0.00150409	454888	2.6e-56	ukb-b-14540	Whole body water mass || id:ukb-b-14540	TRUE	reported	igd	2	TRUE
rs9654451	T	C	T	C	0.0113532	-0.0241902	0.128744	0.13	FALSE	FALSE	FALSE	XpNS6D	0.0242	0.3166	outcome	TRUE	reported	299543	5	0.00185523	454888	9.4e-10	ukb-b-14540	Whole body water mass || id:ukb-b-14540	TRUE	reported	igd	2	TRUE
rs9788443	C	T	C	T	0.0190806	-0.00647897	0.047888	0.11	FALSE	FALSE	FALSE	XpNS6D	0.036	0.8572	outcome	TRUE	reported	23878279	14	0.00292197	454888	6.6e-11	ukb-b-14540	Whole body water mass || id:ukb-b-14540	TRUE	reported	igd	2	TRUE
rs9800418	C	T	C	T	0.00843961	0.0210194	0.244697	0.25	FALSE	FALSE	FALSE	XpNS6D	0.018	0.2449	outcome	TRUE	reported	77641008	5	0.0014511	454888	6e-09	ukb-b-14540	Whole body water mass || id:ukb-b-14540	TRUE	reported	igd	2	TRUE
rs981002	A	T	A	T	-0.0104871	-0.0110609	0.267097	0.27	FALSE	TRUE	FALSE	XpNS6D	0.0176	0.5282	outcome	TRUE	reported	12881731	4	0.00140453	454888	8.2e-14	ukb-b-14540	Whole body water mass || id:ukb-b-14540	TRUE	reported	igd	2	TRUE
rs9892365	G	A	G	A	-0.0159313	-0.0112366	0.670356	0.65	FALSE	FALSE	FALSE	XpNS6D	0.0165	0.4962	outcome	TRUE	reported	59491384	17	0.00132537	454888	2.8e-33	ukb-b-14540	Whole body water mass || id:ukb-b-14540	TRUE	reported	igd	2	TRUE
rs9898189	G	C	G	C	-0.00810138	0.00863719	0.64449	0.64	FALSE	TRUE	FALSE	XpNS6D	0.0136	0.5269	outcome	TRUE	reported	80480516	17	0.00135116	454888	2e-09	ukb-b-14540	Whole body water mass || id:ukb-b-14540	TRUE	reported	igd	2	TRUE
rs9925273	G	A	G	A	-0.0118858	-0.0181346	0.181006	0.21	FALSE	FALSE	FALSE	XpNS6D	0.016	0.2573	outcome	TRUE	reported	375900	16	0.0016192	454888	2.1e-13	ukb-b-14540	Whole body water mass || id:ukb-b-14540	TRUE	reported	igd	2	TRUE
rs9951619	G	T	G	T	0.0126803	0.00060018	0.767283	0.75	FALSE	FALSE	FALSE	XpNS6D	0.0149	0.9678	outcome	TRUE	reported	56882326	18	0.00148481	454888	1.3e-17	ukb-b-14540	Whole body water mass || id:ukb-b-14540	TRUE	reported	igd	2	TRUE
rs9960619	T	C	T	C	0.00970657	-0.0151136	0.344313	0.36	FALSE	FALSE	FALSE	XpNS6D	0.0133	0.2567	outcome	TRUE	reported	33040095	18	0.00131257	454888	1.4e-13	ukb-b-14540	Whole body water mass || id:ukb-b-14540	TRUE	reported	igd	2	TRUE
rs9985795	C	T	C	T	-0.00729417	0.0105555	0.482769	0.48	FALSE	FALSE	FALSE	XpNS6D	0.0128	0.4056	outcome	TRUE	reported	135213286	4	0.00124607	454888	4.8e-09	ukb-b-14540	Whole body water mass || id:ukb-b-14540	TRUE	reported	igd	2	TRUE
